# Supplementary material for: The beta-1, 4-N-acetylglucosaminidase 1 gene, selected by domestication and breeding, is involved in cocoon construction of Bombyx mori
Source: PLoS Genet. 2020 Jul 15;16(7):e1008907. doi: 10.1371/journal.pgen.1008907 (PMC7363074; doi:10.1371/journal.pgen.1008907)
Supplement: S1 Table — (XLSX) [file pgen.1008907.s010.xlsx]

## Sheet: Sheet1
S1 Table. Primers for selective genotyping.
Part1
Name of primer	sense	anti-sence
Mk10	AATAACAGTGAACACGGAGCA	ACAGAGGTTCCAAGCGGTAT
Mk11	TACTCGAAGTGCATGAGTTTTAT	GATACGAAACCTCCATAAGTATTT
Mk12	TGTTTTTTCTCGTTGCATAGAT	CTCGTCAAGGCAGAGTCATT
Mk13	GGCGCGTTCCAAGTTCTAT	ACCAGCGTTTTGGCGAAT
Mk14	GGGAATCTGGCATGGAAGT	GGTTCACAGGTCGGGTTCT
Mk15	CCAGCCCAGCAACAGGTA	TCCCGATGGAGGGTAGTTC
Mk16	GATTGCAGCTTTTAGAATGAGT	CGGCTTAGACAATGCGATA
Mk17	ATTATTGAAGCGAATGACCTC	TTTATCGGGTAGCCCTTTAT
Mk18	TTACCTTAAACGAGCTGGGTAC	CGGTGACAATTCCACCATT
Mk19	TTACCTCCCGCTTGTACTAAG	AACCGAGCAAGTCTATAAAAGAC
Mk20	ACCGTCACAATTATGGTTCCA	CTGATGCTTTTGAGCGAGG
Mk21	ACAAATGCTCACAGATTGTACTT	TGTTAGATCATTGACGGTTGTATA
PART2
Name of primer	sense	anti-sence
11-9.6	GGTCGAGCCGTGTCTTG	TGCGTTGTGTACTGATTGAGTT
11-10.6	TTGCATCATTGAGGTCGATA	GAACTGCAATCCACACGG
11-10.74	ATCAAAGCCGTAGCGACA	TGCTTGATTGGCTATAAACG
11-10.76	ACGGTTGCGGATTCTCAT	CTCACATTGACACCAGCAGAG
11-10.78	AAAAAGTACGAAAAGGGAGATC	AGAAATCAGAACGGTGTATCG
11-10.9	AGGTGGGTGATAGGTGGTTA	AACAATCGGACAGTTGGTAAAT
11-11.0	ACTAAGGACCCTGAAACCAAA	ATTATCAATGATCCACTGACTCTAT
11-11.5	TGCCTATGCGTGAGTAAGATT	CTATTCCCATTACAGGCAGAA
11-11.65	ATGGTAGCGAAACAACGAAGC	ATGGTATGGCGATGATGCG
11-12.0	ATCGAAGGACCTGAAGCAC	AAATCTAATGAGCCAATAAACGT
11-12.5	GGTGGTTAGCACGATACTCAA	CCCGTGAGCCGAAGC
11-13.2	CGCAACCCTATAACTCTGTATATT	TCTAAGCCTCCTAAGAAATGGA
11-13.8	GGAGTCAAGAGCCGTAACAAA	GCTCCGATAACCACTTCACAT
11-15.5	CGACAGTAAGCTGGTATGAATT	TGCCCGAAAGATTTCTCC
11-16.1	GCACATTTCGTTGCTGAC	GCGGTGGTTTATTGACTG
11-16.8	CGCCCAACCCATTTCTAT	ATGTAAACCCTTTCAAATTCCT
11-16.9	ATTCTCAGGTCCTCTGCTGA	TCAGGGACAAATCTCAAACTC
11-17.3	AGATCACAAATCCGTCAGGA	GATAGGGTTTCCTGGCTGA
