# Supplementary material for: The beta-1, 4-N-acetylglucosaminidase 1 gene, selected by domestication and breeding, is involved in cocoon construction of Bombyx mori
Source: PLoS Genet. 2020 Jul 15;16(7):e1008907. doi: 10.1371/journal.pgen.1008907 (PMC7363074; doi:10.1371/journal.pgen.1008907)
Supplement: S2 Table — (XLSX) [file pgen.1008907.s011.xlsx]

## Sheet: Sheet1
S2 Table. Primers for association analysis.
Marker	Position*	Sequence in IS-Dazao	Sequence in 872B	Primer-f	Primer-r
Indel1	11024207	TATA	TATAAATA	GATATTATTGAAATAATAAT	TTTTAATAAATGTAAATTGA
Indel2	11020477	CAA	CAACAAAAAAA	CTAAGCGACAATAACTGTT	AACGAATCTAGCTGTAGGAT
Indel3	11019822	TTA	TTAACAGTA	CACAAATTATTATGTTAATCA	TTTGGAGCAATAAAGATT
Indel4	11012548	G	GAAAATTAGTTTT	CGTTTTGAAGTTTGGTGTCC	AATCCAAATTCTAATCATTA
Indel5	11010375	GTA	GTAACTA	AATCAAAAGTTGTCAATA	CACTAGGGGAAGTCGACTTAC
Indel6	11006561	AATATTTTTTACAT	AAT	GGATCCTTACTAAAACTCC	AATCATCAATAGTTTTCGC
Indel7	11000534	CTAA	CTAAAGTTAAATAA	TTAACTGAAAATGCGCAAGT	CTCTAGAATACTCTTGTACAT
Indel8	10998780	ATCCGTCTTTACCGTTTTTAAAATTT	AT	AGCATCCGTTTTCATGTAT	TTAGTGTGACTTTCAAT
Indel9	10992546	AT	ATTATATAGGT	AGAACCATCAAAGCAGTGTA	GTGTCGTGCCGCTTTATCG
Indel10	10992487	GTT	GTTATTTTTTTTATTT	TGCAGAATTGGTATTCTATG	GGGCTGTGAGCTCGTCCATA
Indel11	10989252	TGAATGAATAA	T	GAAAAGGTCACAGTGTCAT	GAGTGAATTTACTTGATATC
Indel12	10988714	CATAGA	CATAGAAATAGA	TTTGTGAGCGCTTTGAAG	TGAAACAGATGTCACGACATA
Indel13	10988230	TTTCGTACTTACGGA	T	TTTACTTAATAATTACACA	TACTGAAAGACTATAACTT
Indel14	10985584	TTGAATACCTGAAT	TTGAATACCTGAATACCTGAAT	TAAACAACCCATAGCATG	CCATAATTAAAAAAAGGTT
Indel15	10985046	TGATATCAGG	TG	CGAACAGCCCTACCAACGAT	TGTATTAACAAGTCCACCTC
Indel16	10981253	GT	GTTATGTTAAT	TAATGACGTCAATCGGGAT	TTATATTTCATACTTCAGTGA
Indel17	10981212	ATAGTCTATAT	A	TCATATAAATCACTGAAGT	ATTCTGTTATATTAAAAACC
Indel18	10980771	A	AGTAT	TTGGGAACTTCTAAGAACC	CACGGCTATCTAATCTATGA
Indel19	10979536	ATATATACTCGTA	ATA	TGTAGTTTGTATTAAGC	AGAGCAGTGTACGTTGACAG
Indel20	10979410	CCT	CCTCCAACT	GCGTCCAACCACCAAAGCC	CAATCTAAGCGCTTCGTGCCG
Indel21	10978706	CG	CGCACGACAGGG	TGCTGTTTGTTGGCACTCCG	CTGTGACTTTATACATCGAT
Indel22	10978676	GT	GTTAAGCACACACT	CATCAACGGATGCGTAGGTA	AGTAGCAAGCCGGTCACGCT
Indel23	10976415	TTCGGCTTGAAGGACGG	T	CACCCTGCCTATTACTACC	CAGTTTTACAGTATAACGGC
Indel24	10975244	ACAG	ACAGGGCAG	TCTACAAGCTAGATATTGAG	ACTAGATCGCACCGTGCATC
Indel25	10974229	A	AATATGGGG	AGCATTGTTAATAGCAGAGT	TAATTTTCGAGATTCAAGAT
Indel26	10970537	ATGATGA	ATGATGATTGATGA	AAGAGGCCTATGTCCAACA	TTTCAAAGACCTTGTAGCGT
Indel27	10968211	ATACCTACCTA	ATACCTA	GCAAATCGACCGTGTAAGC	ATCCTAAAGCTTAAGCGACG
Indel28	10960936	C	CCGCCACA	CTACGTGGATTCCTTAGTTC	GGCATTTATTTATTCACATG
Indel29	10960005	GTA	GTAACTA	ACACAAGCAGCATTGTGTGA	TAGCTTAGGCGACGATGCT
Indel30	10959227	T	TATGA	AGCGGACGTGTTTACCATAT	GCTTTGTGCTGCAATACGGT
Indel31	10957939	AAAAA	AAAAATAAAA	ACCGCATTTGTTCGTATGTG	GATTTTTGCTATTAAGTAACA
Indel32	10956137	ACTA	ACTACCTA	CCGATGACAACGGTAACTA	TTATGTTACACGAATTCTT
Indel33	10951164	TTACTGTACT	TTACT	AGTAATATCATTTTCTGA	AAATCTATACGCTTCAAT
Indel34	10947093	GTATTTTTTTATTTTTTT	GTATTTTTTT	AGATTCTCGGTTGCAGTCA	CACTTTTATGATCGACATCA
Indel35	10946861	TGAGTGG	TG	CTGCATTCGCTGTCTTGGA	TCCAAAGCATATTCTTCAT
Indel36	10944916	AACCTT	AACCTTTTAGACCTT	CCGACGGGGGACATATGAAA	TGAATTATTTGTGGAAGTCCA
Indel37	10944235	AGCATG	AGCATGTATAACGCATG	ATATCTGTTAATCTAATAGT	TCAAACAGCCACATAAGTCA
Indel38	10942109	TATTAAAATT	TATT	TTCAAGTCATCGGATAA	CCTAATCTTAAATACATTAC
Indel39	10926995	GTTAC	GTTACTTAC	TGAATATGGGTCATGGCGGA	GAGCTGTGGAGCGCTAGTGC
Indel40	10893155	TACGTATCATCCGTAAC	TAC	GTAGGATTCTGATGCTTCC	TCGCCGGCGGCCCACTTAGC
Indel41	10885109	TAT	TATCGCAT	CTACTTTAATATTGTTTCCA	ACTTTGCAGAGTCATTACAA
Indel42	10862047	TTTCTTTATTAAGCCTTCTTT	TTTCTTT	TGATATGACTACAAATTTCC	TTTCAATCAATTGATTAG
Indel43	10861897	CATT	CATTAAAATT	TAGGCGCAAGGTGCCCATT	GTGAAACAGTCAATAACCTT
Indel44	10859219	CACATACAT	CACAT	TAGTCGAAAATGAGTTCTA	CGTGCGATTCGTTCAGACTA
Indel45	10859058	ATATTTAT	ATATTTATTTAT	TTGTCATATTTTATAACGACGT	ATACATTTCAAATTCCACT
Indel46	10853424	ATA	ATACTTA	CTAACAATAAAACACTTAAC	TAAGTGCGTTCACGGAGACT
Indel47	10835668	ATA	ATATATATCACTCTCTGGTA	CTCGACTGTTTGCCGGTGTT	CTCAAACCAAGATTCTCTA
Indel48	10835365	GACTCAATCATAT	G	TATATTTGAAACACAATGG	TAACGAGTATTATTTTATG
Indel49	10834046	A	AAATG	TATATTTGAAACACAATGG	TCCGAGCCGGTTTGGGTGG
Indel50	10832883	C	CTAAG	GGCTAAGTTTGACAGCAACA	TTTAAAATAATCCGAACCAA
Indel51	10831242	AT	ATCGACT	GGCTAAGTTTGACAGCAACA	AGATGCGCTAACCCACCATG
Indel52	10830423	GGTCTTCATTTAGT	GGT	TGTTACTTGGCAAACGGAA	ATTGCATAACATCTGCCCAC
Indel53	10828544	ATC	ATCCCTC	TGTTACTTGGCAAACGGAA	CATTCGCGAAGCAGCTACT
Indel54	10827748	GATGATAATGAT	GATGAT	AGACCTATGGTCAAGATCT	ACTGACAGCCCACCTAGTGT
Indel55	10826797	GTTA	GTTAAATTTATTA	TGTTATGTAACAGTGTTAATG	AGAGAGAGATAGGGAATACT
Indel56	10826730	CCCTCTT	C	TATGATGTGCAATAAAGTAT	TAAGAAAGAAAATATTGTAG
Indel57	10825644	TATTTGTTTTAAAATTTGTTTTAAAA	TATTTGTTTTAAAA	GTAACAGCGAGCTAGACA	TTTGGTGTTAATTCACCAA
Indel58	10824641	AGTA	AGTAGGTA	GTGATGTGGCGCCGACA	GACTACTTCGCGACAGA
Indel59	10821803	ATGT	ATGTTTTGT	TGGCCTACATACCAGTACTT	CTAAATGAAGGTTTAACTGA
Indel60	10820193	AAATCAAGAAT	AAAT	TCAATTAAACAATCATTGTA	TTGTTTTGTTCGAAACGT
Indel61	10818711	CA	CATTATA	GCACTGAGTGTGAGGATT	CGTGAAATGGAGTTGATT
Indel62	10813244	CG	CGATAGATGTCAAATTTG	GACAGCTCTTAGCGGCTACC	ATGGTCAAATGTCACGACTA
Indel63	10812665	GTTTT	GTTTTAAATAAGTTTTTTT	GTAATATGTGACTGAAATA	TAGATTTAAGTACGATGGA
Indel64	10810824	ACAGCTGCTTCGCGAATGCA	ACA	GTAATATGTGACTGAAATA	TCGCGATTCCGATCCGGT
Indel65	10804296	CCCGTTAACCAATTAATATAAAATAGACCGT	CCCGT	CATGCACGTTGAGATGTCTA	CGCTAGGACATTGTGTTC
Indel66	10802534	GTAC	GTACTTAC	TATAAATATTAGCCTATCCA	ACTTGAAACTTGGTATCCAT
Indel67	10799594	TA	TACTTATGACGTGA	ATACAATTGAGAATTTCACG	ACGTGAATGCCGTCAACC
Indel68	10797357	C	CGTTGGGTGAAGGTGA	CAACCACTAACACAGTCGGA	TCTGTAGTTATTAGACATC
Indel69	10796185	G	GAGCCT	GGGCTAGTGTTAGCAAAT	GGTAGGTGAGCTCACAGGC
Indel70	10792012	ATG	ATGTAGTG	TAGGTAACTAAAGTACAAGT	CATGGTTTAGTTTTTCCGTCT
Indel71	10791562	GA	GAAGCTCA	GGGAGACCGCACTGTGTG	TCTCTGACATCTGCCATT
Indel72	10790322	CCAA	CCAATCAA	AAGGTATCCATGAACGATG	AGCCATAATTAAATGTCGAA
Indel73	10787523	CTTATTAAAATTTATTAAAAT	CTTATTAAAAT	ATTATTTAGATTTATTAGGT	GACACGGACACATTGCACA
Indel74	10786192	ATAATT	ATAATTGACATCTGCTATTAATT	CCAACTATAATGCTTCTTGT	GTGAGTTTAATATTGTTCGG
Indel75	10784148	TGTTTTATGTCCTA	T	AAGAAATTTAAGTAAGGC	ATAAATCGTAATCTGTGA
Indel76	10783144	AAATA	AAATATAATA	TTAGGCTGTGGATTCGAT	ATGTGTTATTCTGATCTGTA
Indel77	10781802	AT	ATTAATT	CCGTGCGTGATTTGTTCATA	CCTGAAATAAACGCATTTC
Indel78	10781687	ATTAAAAATTGT	A	TTCAGGCAACTTAAGCCCTT	CGCGAATTGTAAGAAGTACA
Indel79	10773735	ACGGGCGG	ACGG	GATTTCGCTCACCCTACTAA	TATAACACTGAGACCTTCC
Indel80	10772484	TAGAC	TAGACAGAC	CAATGTAGACATCGTCTGTA	TAAACGCATATGATTTCGCA
Indel81	10770959	GGTTAATT	G	AATAATTCTAGTTTAGTC	TACAAGCTCGTCCACCCATC
Indel82	10770379	CCAAGGAA	C	CTAGCGTTACTGTCACGACT	AATTTACGATAGAATTGTGA
Indel83	10769013	AATAATACAT	AAT	TCGTTTAATGTGGATTAACC	CTTATCAATTCAGTTGTGG
Indel84	10765609	TCACCAC	TC	GTAAAAGGCATTTACGCTT	TCTACCAAGTTGAGCTCGTT
Indel85	10763379	TTATAATA	TTA	TCTAAATGTATCCGAAGCT	AATTGACGATGAATCGAA
Indel86	10762986	C	CCTTT	GTCCAACTTAACAAAATCGT	CGTTATAAGTACAGTACTAAC
Indel87	10762887	T	TATTATG	ACTTATAACGTATTCGTGTC	ACGACCCTTAGCAGTGTTCA
Indel88	10762360	TACATATACA	TA	TTTTACGAAATCTTGGAGC	CTACCAAAAATCCTAATTCA
Indel89	10762139	TAAT	TAATCAAT	TGAGGACATCGAAAGGAT	TTATTTCGAATATGAGTG
Indel90	10761334	GTATAATA	GTA	CGTGCTCCTCTGTAATCAA	TCAACCATAATAACTGATTGA
Indel91	10756464	TAGAAAGACTCCAGAAAGA	TAGAAAGA	TCTAATGAAAATAGGTGCCT	GAAGTGGGTAAATCTGTTGT
Indel92	10754825	GT	GTAACCTTACTATAT	ATTCATAAGTGAAAGTAAGT	TGTTCTGATTCAAACTGCAC
Indel93	10754080	G	GATATTT	GATTCATAGTCATTGAAGC	CTGCATATGTTGATTGTGTC
Indel94	10750540	TCGTTTCAATGCGAACACG	TCG	TGAGTTATGTTTGACGACGT	GGATATACTATCACAAACAG
Indel95	10749741	ATAGGTACCTA	ATA	ATGCAATCGTTATTGAAGT	TGAGCGACATCTGTAGTGA
Indel96	10746822	CA	CACAAGCGCAAAGTTTTA	TATCATTGTATGGATTAGA	CAATGATAATACCAGTAGAG
Indel97	10746750	TG	TGATAG	TCGTCATCTATCCACATAGC	TTGAGCCGCAGTAGCCTAC
Indel98	10744170	CAG	CAGTTAG	TCTTAAATTGGGAGAAGCAG	TGTACGGTGTACTACACTTCC
Indel99	10743808	TATGATGA	TATGATGATGA	ATCGTCGGGAAAACGGTT	GTAATTCCTTGCGGGTTTG
* the position of Indel on the 11st Chromosome
