# Supplementary material for: The beta-1, 4-N-acetylglucosaminidase 1 gene, selected by domestication and breeding, is involved in cocoon construction of Bombyx mori
Source: PLoS Genet. 2020 Jul 15;16(7):e1008907. doi: 10.1371/journal.pgen.1008907 (PMC7363074; doi:10.1371/journal.pgen.1008907)
Supplement: S3 Table — (XLSX) [file pgen.1008907.s012.xlsx]

## Sheet: Sheet1
S3 Table. Primers for Sequencing.
S3A Table. Primers for cDNA sequencing
Name of primer	Sense	Anti-sence
BMgn011646cDNA-1	GACTCGTCCAATCAGAGCG	ATCACTTGCGTCATTTCCAC
BMgn011646cDNA-2	TATTAGTGGAAATGACGCAAGT	TGTTAGGGTTCGCTGGATT
BMgn011646cDNA-3	TGCCACCGATTCTCACAG	TCGTCCCGTGGTAGAGTGT
BMgn011646cDNA-4	CGATACGACGGAAGAAGGT	CTTCGCTTCGCTCCTATTC
S3B Table. Primers for genomic sequencing
Name of primer	Sense	Anti-sence
BMgn011646-1	CCCGAGCTATCAGTCTCGTCC	CTACCTAGTCGTTTGTAGCCTA
BMgn011646-2	ACATTTTCTTTATTCGTATTCAA	TAACATGTACCGGGTGCTGAGGA
BMgn011646-3	TGTAGCAATGGCGGTGAATTC	ATACGAGATAAGAACTCATTG
BMgn011646-4	CAAGTAATTGTCTTTGTCAA	TCTCTCTCTCTTTCTATACT
BMgn011646-5	ACGCTGTACTGTAATTCAGACC	CAATGTGCTTGCGGGCAGCG
BMgn011646-6	TTAAAACAAAACTATCATGTT	GTCTTCGGGGGGCCTGACCAGGTG
BMgn011646-7	GTATAGGGCACATTGATCGC	CTGGTTTAGTTCTTTAATTGA
BMgn011646-8	GATGCAATACACAGCGCCGATAA	GACTGCATGCGCATTTATC
BMgn011646-9	GTGCGATGGACATAGCGCCAT	TAAAATATATACATAATAATATGTA
BMgn011646-10	TCTTAGTCGATGAATGCGCC	TATAATTTGATAATAGCATAAAA
BMgn011646-11	TTCTAGTGAACAAAGCTTAA	CGACCGAATATTGTCTAATACGA
BMgn011646-12	TTGGAAAAATTTGTGTAATATTT	GTGGCTCTACTATATCTGCCTG
BMgn011646-13	TCATAGTAGATTTAAAATTTC	TTACTTATAGCACGCAGTGTATA
BMgn011646-14	ATAACGATGGGGCTTCACGC	GTGTTAGTGAAATATCATTCAAA
BMgn011646-15	ACAATTAGTTCACATTATGATAA	CATGTGACTAGGAGATATATGGAAA
BMgn011646-16	TCTATCCATGTCTTCTTCGGTCG	ATCATTTTCGTTTCTTATGATTG
BMgn011646-17	TTATGTCGCCCGTAAAAATTC	GAACTTTAAATATAAGATATTACTTA
BMgn011646-18	TACTTCGAAATTCAACAAATAT	TTACTGGACAGTGGCTTGTG
