# Supplementary material for: The beta-1, 4-N-acetylglucosaminidase 1 gene, selected by domestication and breeding, is involved in cocoon construction of Bombyx mori
Source: PLoS Genet. 2020 Jul 15;16(7):e1008907. doi: 10.1371/journal.pgen.1008907 (PMC7363074; doi:10.1371/journal.pgen.1008907)
Supplement: S4 Table — (XLSX) [file pgen.1008907.s013.xlsx]

## Sheet: Sheet1
S4 Table. Primers for association analysis of the Indels in upstream region of BmGlcNase1.
Name of primer	Sense	Anti-sence
TSS	TTGTTACGAGTTTTTAATGCCTC	CCCGGGAACAATATCGCGTT
Associated-1	ACGAGTTTTTAATGCCTCGAA	GGTCAAAGTGTGCTC
Associated-2	GAGCACACTTTGACC	CCGCAACCGCTCAACA
Associated-3	ACTGTAGAGTACCAAGGG	GTATTAATTTATTTGTTG
Associated-4	CAACAAATAAATTAATAC	ATTTTACGAAATCTTGGAG
Associated-5	CCGCTCCAAGATTTCGTAAAAT	ACGACAAACGTTAGCCCGAA
Associated-6	GATATAGCATTGAAAAGA	ATTTATGTAACAATTGT
Associated-7	CCGTTTGTGTGTTGCT	TAATAAACTAT
Associated-8	ATAGTTTATTA	TGAACAGCTGGCACA
Associated-9	AATCGGTTCAACGGTGA	GCCAAGCTCCCGCAGGC
Associated-10	CTCTTAGCAGTG	AGTTTTTATAAATAT
Associated-11	ATATTTATAAAAACT	CTTATAACGTATTCGTGTC
Associated-12	ACTAACTTTTTTAA	TTAAATAATAGT
Associated-13	GATTTTCACATTTAACGAGT	TAGATAGCTGCAAAAAC
Associated-14	TAGATAGCTGCAAAAAC	GGAGAGTCTCGGTCCAAC
Associated-15	TTTGAAATGTTGATGT	AAATCCATAACTCGCA
Associated-16	GAGTTATGGATTTAAATTTTG	CTAAATCTATAGTGTCTGCAC
Associated-17	ATTTAGCTTCGGATACATT	GAACAAACATATCTTCT
Associated-18	CAAGGCAGTAGAAAGGT	GCGAATGTAGG
Associated-19	CCTACATTCGC	TTGATACTTAGCTCG
Associated-20	CGAGCTAAGTATCAA	TTTGAGCGGAAGATCCGC
Note: the primer of TSS was used to amplify the region covering 1.5kb upstream of the silkworm strains for association analysis. By using 10× dilution of these products as template, we genotyped the Indels in the upstream of transcriptional site of BmGlcNase1 by the associated primers. Primers with "*" were used for sequencing and the others for PAGE.
