# Supplementary material for: The beta-1, 4-N-acetylglucosaminidase 1 gene, selected by domestication and breeding, is involved in cocoon construction of Bombyx mori
Source: PLoS Genet. 2020 Jul 15;16(7):e1008907. doi: 10.1371/journal.pgen.1008907 (PMC7363074; doi:10.1371/journal.pgen.1008907)
Supplement: S5 Table — (XLSX) [file pgen.1008907.s014.xlsx]

## Sheet: Sheet10
S5 Table. Genotype of variants at the upstream of BmGlcNase1.
Silkworm strains	Associated-1	Associated-2	Associated-3	Associated-4	Associated-5	Associated-6	Associated-7	Associated-8	Associated-9	Associated-10	Associated-11	Associated-12	Associated-13	Associated-14	Associated-15	Associated-16	Associated-17	Associated-18	Associated-19	Associated-20
19-460	2	12	12	12	12	12	12	12	2	2	2	2	2	2	2	2	2	2	2	2
19-635	1	1	1	1	1	1	1	1	1	1	1	1	1	1	.	.	.	.	.	.
19-450	1	1	1	1	1	1	1	1	1	1	1	1	1	1	1	1	1	1	1	1
10-710	1	1	1	1	1	1	1	1	1	1	1	1	1	1	1	1	1	1	1	1
19-560	1	1	1	1	1	1	1	1	1	1	1	1	1	1	1	1	1	1	1	1
Chishu	1	1	1	1	1	1	1	1	1	1	1	1	1	1	1	1	1	1	1	1
21-820	12	12	12	12	12	12	12	12	12	12	12	12	12	12	12	12	12	12	12	12
19-580	1	1	1	1	1	1	1	1	1	1	1	1	1	1	1	1	1	1	1	1
19-300	1	1	1	1	1	1	1	1	1	1	1	1	1	1	1	1	1	1	1	1
19-505	1	1	1	1	1	1	1	1	1	1	1	1	1	1	1	1	1	1	1	1
C-4	2	2	2	2	2	2	2	2	2	2	2	2	2	2	2	2	2	2	2	2
19-640	1	1	1	1	1	1	1	1	1	1	1	1	1	1	1	1	1	1	1	1
21-460	1	1	1	1	1	1	1	1	1	1	1	1	1	1	1	1	1	1	1	1
19-200	.	.	.	.	.	.	.	.	.	1	1	1	1	1	1	1	1	1	1	1
19-570(D19)	1	1	1	1	1	1	1	1	1	1	1	1	1	1	1	1	1	1	1	1
19-641	1	1	1	1	1	1	1	1	1	1	1	1	1	1	1	1	1	1	1	1
07-200	12	12	12	12	12	12	12	12	12	12	2	12	12	12	12	2	2	2	2	2
05-036	2	2	2	2	2	2	2	2	2	2	2	2	2	2	2	2	2	2	2	2
Zhugui	12	12	12	12	12	12	12	12	12	12	12	12	12	12	12	2	2	2	12	12
19-440	1	1	1	1	1	1	1	1	1	1	1	1	1	1	1	1	1	1	1	1
19-520	1	1	1	1	1	1	1	1	1	1	1	1	1	1	1	1	1	1	1	1
19-100	1	1	1	1	1	1	1	1	1	1	1	1	1	1	1	1	1	1	1	1
19-510	1	1	1	1	1	1	1	1	1	1	1	1	1	1	1	1	1	1	1	1
21-678	1	1	1	1	1	1	1	1	1	1	1	1	1	1	1	1	1	1	1	1
J115	2	2	2	2	2	2	2	2	2	2	2	2	2	2	2	2	2	2	2	2
05-037	2	2	2	2	2	2	2	2	2	2	2	2	2	2	2	2	2	2	2	2
19-320	1	1	1	1	1	1	1	1	1	1	1	1	1	1	1	1	1	1	1	1
19-420	12	12	12	12	12	12	12	12	12	.	.	.	.	12	12	12	12	12	12	12
19-430	1	1	1	1	1	1	1	1	1	1	1	1	1	1	1	1	1	1	1	1
19-600C	1	1	1	1	1	1	1	1	1	1	1	1	1	1	1	1	1	1	1	1
M(J)	2	2	2	2	2	2	2	2	2	2	2	2	2	2	2	2	2	2	2	2
10-225	2	2	2	2	2	2	2	2	2	2	2	2	2	2	2	2	2	2	2	2
19-605	1	1	1	1	1	1	1	1	1	1	1	1	1	1	1	1	1	1	1	1
19-625	1	1	1	1	1	1	1	1	1	1	1	1	1	1	1	1	1	1	1	1
19-650	1	1	1	1	1	1	1	1	12	12	2	1	1	1	1	12	12	12	2	2
19-500	1	1	1	1	1	1	1	1	1	1	1	1	1	1	1	1	1	1	1	1
21-100	1	1	1	1	1	1	1	1	1	1	1	1	1	1	1	1	1	1	1	1
21-801	2	2	2	2	2	2	2	2	2	2	2	2	2	2	2	2	2	2	2	2
19-310	1	1	1	1	1	1	1	1	1	1	1	1	1	1	1	1	1	1	1	1
21-520	1	1	1	1	1	1	1	1	1	1	1	1	1	1	1	1	1	1	1	1
C108	1	1	1	1	1	1	1	1	1	1	1	1	1	1	1	1	1	1	1	1
19-645	1	1	1	1	1	1	1	1	1	1	1	1	1	1	1	1	1	1	1	1
19-525	2	2	2	2	2	2	2	2	2	2	2	2	2	2	2	2	2	2	2	2
19-515	1	1	1	1	1	1	1	1	2	2	2	2	2	2	2	2	2	2	2	2
21-670	12	12	12	12	12	12	12	12	12	12	12	12	12	12	12	12	12	12	12	12
19-630	2	2	2	2	2	2	2	2	2	2	2	2	2	2	2	2	2	2	2	2
J106	2	2	2	2	2	2	2	2	2	2	2	2	2	2	2	2	2	2	2	2
21-720	1	1	1	1	1	1	1	1	1	1	1	1	1	1	1	1	1	1	1	1
21-500	1	1	1	1	1	1	1	1	1	1	1	1	1	1	1	1	1	1	1	1
21-620	2	2	2	2	2	2	2	2	2	2	2	2	2	2	2	2	2	2	2	2
21-715	12	12	12	12	12	12	12	12	12	12	2	2	2	2	2	12	12	12	12	12
21-304	2	2	2	2	2	2	2	2	2	2	2	2	2	2	2	2	2	2	2	2
Y101	1	1	1	1	1	1	1	1	1	1	1	1	1	1	1	1	1	1	1	1
10-130	1	1	1	1	1	1	1	1	1	1	1	1	1	1	1	1	1	1	1	1
21-401	12	12	12	12	12	12	12	12	12	12	12	12	12	12	12	12	12	12	1	1
21-102	1	1	1	1	1	1	1	1	1	1	1	1	1	1	1	1	1	1	1	1
10-120	1	1	1	1	1	1	1	1	1	1	1	1	1	1	1	1	1	1	1	1
C145	1	1	1	1	1	1	1	1	1	1	1	1	1	1	1	1	1	1	1	1
15-500	2	2	2	2	2	2	2	2	2	2	2	2	2	2	2	2	2	2	2	2
21-800	2	2	2	2	2	2	2	2	2	2	2	2	2	2	2	2	2	2	2	2
21-665	2	2	2	2	2	2	2	2	2	2	2	2	2	2	2	2	2	2	2	2
21-450	12	12	12	12	12	12	12	12	12	12	1	12	12	12	12	12	12	12	1	1
21-660	2	2	2	2	2	2	2	2	2	2	2	2	2	2	2	2	2	2	2	2
19-615	1	1	1	1	1	1	1	1	1	1	1	1	1	1	1	1	1	1	1	1
92a(16-200b)	2	2	2	2	2	2	2	2	2	2	2	2	2	2	2	2	2	2	2	2
21-833	2	2	2	2	2	2	2	2	1	1	12	12	12	12	12	12	12	12	1	1
Xianghui	1	1	1	1	1	1	1	1	1	1	1	1	1	1	.	.	.	.	.	.
SX	2	2	2	2	2	2	2	2	2	2	2	2	2	2	2	2	2	2	2	2
HB	2	2	2	2	2	2	2	2	2	2	2	2	2	2	2	2	2	2	2	2
24(16-200B)	2	2	2	2	2	2	2	2	2	2	2	2	2	2	2	2	2	2	2	2
Furong	2	2	2	2	2	2	2	2	2	2	2	2	2	2	2	2	2	2	2	2
854B(H)	2	2	2	2	2	2	2	2	2	2	12	12	12	12	12	12	12	12	2	2
21-815	2	2	2	2	2	2	2	2	2	2	2	2	2	2	2	2	2	2	2	2
57A(16-200B)	12	12	12	12	12	12	12	12	12	12	12	12	12	12	12	12	12	12	12	12
21-625	2	2	2	2	2	2	2	2	2	2	2	2	2	2	2	2	2	2	2	2
7522	2	2	2	2	2	2	2	2	2	2	2	2	2	2	2	2	2	2	2	2
Qiubai	.	.	.	.	.	.	.	.	.	.	.	1	1	1	1	1	1	1	1	1
Hai	2	2	2	2	2	2	2	2	2	2	2	2	2	2	2	2	2	2	2	2
21-440	2	2	2	2	2	2	2	2	2	2	2	2	2	2	2	2	2	2	2	2
Qiufeng	2	2	2	2	2	2	2	2	2	2	2	2	2	2	2	2	2	2	2	2
21-814	2	2	2	2	2	2	2	2	2	2	2	2	2	2	2	2	2	2	2	2
932	2	2	2	2	2	2	2	2	2	2	2	2	2	2	2	2	2	2	2	2
7532	2	2	2	2	2	2	2	2	2	2	2	2	2	2	2	2	2	2	2	2
Yu1(16-200B)	2	2	2	2	2	2	2	2	2	2	2	2	2	2	2	2	2	2	2	2
21-811	2	2	2	2	2	2	2	2	2	2	2	2	2	2	2	2	2	2	2	2
798	2	2	2	2	2	2	2	2	2	2	2	2	2	2	2	2	2	2	2	2
21-841	2	2	2	2	2	2	2	2	2	2	2	2	2	2	2	2	2	2	2	2
872B	2	2	2	2	2	2	2	2	2	2	2	2	2	2	2	2	2	2	2	2
Donghai	12	12	12	12	12	12	12	12	12	12	12	12	12	12	12	12	12	12	.	.
CF	12	12	12	12	12	12	12	12	12	12	1	1	1	1	1	1	1	1	12	12
7521	2	2	2	2	2	2	2	2	2	2	2	2	2	2	2	2	2	2	2	2
21-881	1	1	1	1	1	1	1	1	1	1	1	1	1	1	1	1	1	1	1	1
871B	2	2	2	2	2	2	2	2	2	2	2	2	2	2	2	2	2	2	2	2
M(C)	2	2	2	2	2	2	2	2	2	2	2	2	2	2	2	2	2	2	2	2
Xiafang	2	2	2	2	2	2	2	2	2	2	2	2	2	2	2	2	2	2	2	2
Notes: "Associated-n" represents the name of each variants; For each variant, "1" represent the genotype same with IS-Dazao, "2" represent the genotype same with 872B and "12" represent the heterozygous genotype; "." represent the missing genotype of the variant in corresponding strain.
