# Supplementary material for: The beta-1, 4-N-acetylglucosaminidase 1 gene, selected by domestication and breeding, is involved in cocoon construction of Bombyx mori
Source: PLoS Genet. 2020 Jul 15;16(7):e1008907. doi: 10.1371/journal.pgen.1008907 (PMC7363074; doi:10.1371/journal.pgen.1008907)
Supplement: S6 Table — (XLSX) [file pgen.1008907.s015.xlsx]

## Sheet: Sheet1
S6 Table. Primers for real time PCR and RT-PCR.
Name of primer	Sense	Anti-sence
1BMgn011646	GGATGAAGGATGTCAGCGTA	AACTGTGAGAATCGGTGGC
2ETF	TAGAGAGCTGGCGCAACAAA	ATCAAACACTCGGCCTGGAG
3Actin3	GTATCGTGCTAGACTCCGGC	GTCGCGAACGATTTCACGTT
4GlcNase1	ATCGGCGAGGAAGACACAAG	CGGCGTATCGCTTAGGTCAA
BMgn003916	CGGTCACCAGCAGTTCTCT	GGACCAGCCAGTCAGGAT
BMgn003990	GGCTTGACGGCGAGAT	GCTCCGCAGAACGAATG
BMgn003996	GGTGGGATACGAGTTCTGATA	GCACGGTCTGTCCATAGTCT
BMgn004194	GGAGGCGATGAAGTGGAT	TTTGGCGGGTGTTTGTAA
BMgn005899	AGCAGGGAAAGAGCGACG	AGTTGACCACAAGGCGGC
BMgn008064	GGGCGTTATGTGACGATTG	ACCTTGGTGGGACTGTATGC
BMgn008188	TGTAGTGACGAGGGCTAAAGT	GCCAAGATGTCCACGAGTA
BMgn014115	GCCAAACCCGACCTCCT	GTGCTCCTCTAAGCGACAGTG
BMgn014116	ACGGAGTCTGGCGGTATT	CCCTGTTCCTTGCGTAGTC
1 the ID of BmGlcNase1.
2 the primers of Antheraea pernyi eukaryotic translation initiation factor 4A.
3 the primers of Antheraea pernyi Actin3.
1 the primers of Antheraea pernyi GlcNase1.
