# Supplementary material for: The beta-1, 4-N-acetylglucosaminidase 1 gene, selected by domestication and breeding, is involved in cocoon construction of Bombyx mori
Source: PLoS Genet. 2020 Jul 15;16(7):e1008907. doi: 10.1371/journal.pgen.1008907 (PMC7363074; doi:10.1371/journal.pgen.1008907)
Supplement: S7 Table — (XLSX) [file pgen.1008907.s016.xlsx]

## Sheet: Sheet1
S7 Table. Primers for Plasmid construction.
Name of primer	Sequence
FibH-5’(SacII)	TCCCCGCGGAAGCTTGTTGTACAAAACTG
FibH-3’(Not I)	ATAAGAATGCGGCCGCCTTGAGAGTTGGAACCGAAC
Ser1-5’(SacII)	TCCCCGCGGGCGCCGGATCTCAGTTCCAT
Ser1-3’(Not I)	ATAAGAATGCGGCCGCGTTGGCGGTCTTTGGATCGC
ORF-5’(Not I)	ATAAGAATGCGGCCGCATGGCGCTTCATCGGCTGTT
ORF-3’(kpnI)	GGGGTACCTCAAAGACATTTGCTGTCGT
SV40-5’(kpnI)	GGGGTACCACTATAGTGAGTCGTATTAC
SV40-3’(BamHI)	CGGGATCCGCGAATTAAAAAACCTCCCA
"CCGCGG" is the restriction site.
