# Supplementary material for: The beta-1, 4-N-acetylglucosaminidase 1 gene, selected by domestication and breeding, is involved in cocoon construction of Bombyx mori
Source: PLoS Genet. 2020 Jul 15;16(7):e1008907. doi: 10.1371/journal.pgen.1008907 (PMC7363074; doi:10.1371/journal.pgen.1008907)
Supplement: S8 Table — (XLSX) [file pgen.1008907.s017.xlsx]

## Sheet: Sheet1
S8 Table Information of silkworm samples used in this research.
Strains	Information	System or location	Cocoon Shell Weight (g)
			Male	Female
Fuyang_B.mandarina	Wild	Anhui (China)	/	/
Beibei1_B.mandarina	Wild	Chongqing (China)	/	/
Beibei2_B.mandarina	Wild	Chongqing (China)	/	/
Beibei3_B.mandarina	Wild	Chongqing (China)	/	/
Beibei4_B.mandarina	Wild	Chongqing (China)	/	/
Zunyi_B.mandarina	Wild	Guizhou (China)	/	/
Chengde_B.mandarina	Wild	Hebei (China)	/	/
Xinyang_B.mandarina	Wild	Henan (Chian)	/	/
Hanyang_B.mandarina	Wild	Hubei (China)	/	/
Wuhan_B.mandarina	Wild	Hubei (China)	/	/
Zhenjiang_B.mandarina	Wild	Jiangsu (China)	/	/
Wuxi_B.mandarina	Wild	Jiangsu (China)	/	/
Liaoning_B.mandarina	Wild	Liaoning (China)	/	/
Shenyang_B.mandarina	Wild	Liaoning (China)	/	/
Taian_B.mandarina	Wild	Shandong (China)	/	/
Ankang1_B.mandarina	Wild	Shanxi (Chian)	/	/
Ankang2_B.mandarina	Wild	Shanxi (Chian)	/	/
Ankang3_B.mandarina	Wild	Shanxi (Chian)	/	/
Ankang4_B.mandarina	Wild	Shanxi (Chian)	/	/
Dali_B.mandarina	Wild	Yunnan (China)	/	/
19-460*	Local	Cambodian	0.074±0.003	0.082±0.005
19-635*	Local	Jiangsu (China)	0.074±0.007	0.081±0.008
19-450	Local	Jiangsu (China)	0.078±0.005	0.082±0.007
10-710	Local	Jiangsu (China)	0.08±0.005	0.084±0.004
19-560*	Local	Zhejiang (China)	0.083±0.006	0.083±0.006
Chishu*	Local	Japan	0.085±0.023	0.087±0.017
21-820*	Breeding	China	0.089±0.005	0.089±0.008
19-580	Local	Zhejiang (China)	0.09±0.006	0.092±0.008
19-300*	Local	Japan	0.09±0.005	0.092±0.006
19-505	Local	Jiangsu (China)	0.092±0.009	0.096±0.013
C-4*	Local	China	0.095±0.008	0.104±0.006
19-640*	Local	Jiangsu (China)	0.099±0.01	0.107±0.008
21-460*	Local	Unknown	0.1±0.006	0.099±0.007
19-200*	Local	Guangdong	0.103±0.009	0.118±0.016
19-570(D19)	Local	Zhejiang (China)	0.102±0.004	0.087±0.011
19-641*	Local	Jiangsu (China)	0.11±0.006	0.113±0.005
07-200*	Local	Unknown	0.111±0.011	0.104±0.008
05-036*	Local	Unknown	0.112±0.006	0.122±0.011
Zhugui*	Local	Zhejiang (China)	0.117±0.007	0.119±0.011
19-440	Local	Sichuan (China)	0.118±0.01	0.116±0.01
19-520*	Local	Zhejiang (China)	0.122±0.027	0.116±0.015
19-100*	Local	China	0.125±0.008	0.135±0.008
19-510*	Local	China	0.13±0.004	0.129±0.009
21-678*	Breeding	Unknown	0.131±0.008	0.13±0.009
J115	Local	Japan	0.131±0.004	0.132±0.006
05-037	Local	Unknown	0.132±0.009	0.155±0.008
19-320	Local	Russia	0.132±0.019	0.132±0.008
19-420	Local	Sichuan (China)	0.137±0.008	0.135±0.009
19-430	Local	Sichuan (China)	0.14±0.024	0.115±0.015
19-600C	Local	Hebei (China)	0.143±0.009	0.144±0.01
M(J)	Breeding	Japan	0.146±0.011	0.146±0.013
10-225	Local	Zhejiang (China)	0.146±0.011	0.146±0.013
19-605	Local	Jiangsu (China)	0.146±0.01	0.152±0.007
19-625	Local	Zhejiang (China)	0.148±0.006	0.149±0.007
19-650	Local	Jiangsu (China)	0.148±0.016	0.154±0.02
19-500	Local	Jiangsu (China)	0.149±0.01	0.164±0.01
21-100	Breeding	China	0.151±0.019	0.155±0.023
21-801	Breeding	Unknown	0.153±0.009	0.149±0.008
19-310	Local	Jiangsu (China)	0.155±0.012	0.147±0.017
21-520	Breeding	Unknown	0.156±0.017	0.16±0.016
C108	Local	China	0.156±0.014	0.175±0.007
19-645	Local	Zhejiang (China)	0.158±0.017	0.122±0.005
19-525	Local	Hunan (China)	0.166±0.009	0.174±0.012
19-515	Local	Zhejiang (China)	0.168±0.013	0.181±0.018
21-670	Breeding	Japan	0.168±0.039	0.172±0.025
19-630	Local	Jiangsu (China)	0.168±0.008	0.191±0.011
J106	Local	Japan	0.168±0.005	0.173±0.008
21-720	Breeding	Unknown	0.168±0.01	0.172±0.011
21-500	Breeding	Unknown	0.17±0.011	0.182±0.008
21-620	Breeding	Japan	0.172±0.021	0.177±0.01
21-715	Breeding	Japan	0.178±0.015	0.169±0.024
21-304	Breeding	China	0.181±0.013	0.176±0.036
Y101	Breeding	Japan	0.182±0.011	0.199±0.013
10-130	Local	Zhejiang (China)	0.186±0.008	0.203±0.009
21-401	Breeding	China	0.187±0.012	0.205±0.014
21-102	Breeding	Japan	0.189±0.009	0.201±0.014
10-120	Local	Zhejiang (China)	0.193±0.014	0.197±0.01
C145	Local	China	0.198±0.014	0.214±0.016
15-500	Local	Guangdong(China)	0.201±0.007	0.21±0.011
21-800	Breeding	Unknown	0.203±0.01	0.219±0.016
21-665	Breeding	Unknown	0.211±0.013	0.206±0.02
21-450	Breeding	China	0.213±0.01	0.235±0.01
21-660	Breeding	China	0.233±0.009	0.267±0.025
19-615	Local	Jiangsu (China)	0.235±0.012	0.241±0.009
92a(16-200b)*	Breeding	Japan	0.236±0.016	0.224±0.025
21-833	Breeding	China	0.25±0.01	0.274±0.014
Xianghui	Breeding	Japan	0.266±0.016	0.285±0.011
SX*	Breeding	China	0.274±0.015	0.277±0.028
HB*	Breeding	Japan	0.276±0.012	0.276±0.022
24(16-200B)*	Breeding	Japan	0.287±0.013	0.264±0.022
Furong	Breeding	China	0.29±0.007	0.337±0.015
854B(H)*	Breeding	Japan	0.294±0.019	0.323±0.014
21-815*	Breeding	Japan	0.294±0.012	0.303±0.025
57A(16-200B)*	Breeding	China	0.296±0.014	0.303±0.019
21-625	Breeding	China	0.303±0.017	0.326±0.013
7522*	Breeding	Japan	0.303±0.006	0.3±0.024
Qiubai*	Breeding	Japan	0.304±0.013	0.315±0.012
Hai	Breeding	China	0.306±0.013	0.304±0.039
21-440	Breeding	Japan	0.308±0.017	0.297±0.018
Qiufeng*	Breeding	China	0.308±0.013	0.326±0.013
21-814	Breeding	China	0.309±0.016	0.313±0.01
932*	Breeding	China	0.311±0.009	0.325±0.011
7532*	Breeding	Japan	0.312±0.011	0.329±0.012
Yu1(16-200B)*	Breeding	China	0.312±0.023	0.328±0.033
21-811	Breeding	Unknown	0.313±0.021	0.343±0.022
798	Breeding	Japan	0.319±0.02	0.323±0.017
21-841*	Breeding	Japan	0.326±0.015	0.321±0.009
872B*	Breeding	Japan	0.329±0.009	0.331±0.016
Donghai	Breeding	China	0.343±0.013	0.356±0.008
CF*	Breeding	Japan	0.344±0.017	0.349±0.01
7521*	Breeding	China	0.348±0.01	0.371±0.016
21-881	Breeding	Japan	0.362±0.023	0.413±0.017
871B*	Breeding	China	0.364±0.007	0.428±0.023
M(C)	Breeding	China	0.369±0.008	0.382±0.017
Xiafang*	Breeding	China	0.375±0.014	0.391±0.01
* indicates the strains used for correlation analysis of BmGlcNase1 expression and cocoon shell weight.
