# Supplementary material for: The beta-1, 4-N-acetylglucosaminidase 1 gene, selected by domestication and breeding, is involved in cocoon construction of Bombyx mori
Source: PLoS Genet. 2020 Jul 15;16(7):e1008907. doi: 10.1371/journal.pgen.1008907 (PMC7363074; doi:10.1371/journal.pgen.1008907)
Supplement: S1 File — Part 1. Full-length cDNA of BmGlcNase1; Part 2. Genomic sequence of BmGlcNase1; Part 3. Sequence for artificial selection analysis. (TXT) [file pgen.1008907.s018.txt]

Part1. Full-length cDNA of BmGlcNase1:

>Sequence of transcript I in IS-Dazao
TAAATGAATTCGGCCGGCCGATGACTCGTCCAATCAGAGCGGTCCGCGCCTTACGCCGGTTCGCGCGCGTTTTATCAAAAACGCGATATTGTTCCCGGGGCGGTGCTCAGTAATTGACAATAAATAACAACAACATTACTTAAAACCGTTTAGTAATCGACTGTTGTCACAAAGTACTGGCGGACTTGGCACAACGAATACATCCTGCGTGCAGATCAGAATAGCGAATAAATAAACATTAAATTAAAAAGACAAAAACCAGCTGTGTCTGAAAAAATCAGAAGAATTATTTACTTTTATGATGATTATTTAAAATTTTCACACAAGAAGCGAGTCGTTGCCTGATACTGAGTGTTAGTGAAATATCATTCAAACCTTTTATTCTCGTGACCATGGCGCTTCATGGGCTGTTGGCGTTGATGACGACCATGCATTTGGCAGGTGTACTATGCAATGTAGAAAGTACATTTGACGAAATCACCCCTCAAATTTACGAACCATCATGGATGTATAAGTGCGTGCCAGATGAAGGATGTCAGCGTAGTGAACATCCTAGGCCGACATTGTCCGACAATTCAACGTCAGCTTTCTTCGATTCACTTGACGTGTGCCGTATAGTCTGCGGAAGGTTCGGCGGAATCTGGCCTAAGCCGGTTACAGCAGCACTGAGCTCGCAGACTGTGAAGATCCACCCTAATTATTTGAGATATGATCTGCTCAACGTGCCTGCAGAAACTAGGGAGCTATTAGTGGAAATGACGCAAGTGATAAGCAATAACTTGTTGGCTGAGTGCGGAGGACACGTCACTGAGGTGGTGGACACTCAGGTCGTTGTCATCATCGTGGTGAAGACCGCCATCACTTCGTTGAATTGGAACACTGACGAACAATACATGCTGGACGTACAAACTAGAGGAGGAGAAGTCTCTGTCCATATAGAAGCAGAAACCATTTACGGAGCTCGTCACGGCTTAGAGACCTTCTCTCAATTAATATCATCAGACAAACGTGACTTTTCTGATGTGGAACATTGCGGTTTGGTCCTCGTGTCCGGTGCAAAGATTCGTGACAGACCGATCTACAAACATAGAGGCTTAGTTCTAGATACTTCTAGACATTTCATACCGATGGTCGACATTAAAAGAACTATCGATGGTATGGCGACAACAAAAATGAATGTCTTTCATTGGCATGCCACCGATTCTCACAGTTTTCCTTTGGAAGCGAGTCGGGTGCCTCAGTTTACAAGATATGGCGCCTACTCGGGCAGCGAAATGTACACGACGGAAGAAATACGAGAGTTGATACATTACGCGAAGGTACGCGGCATCCGAGTCGTCATTGAAATAGACGCGCCGGCGCATTCAGGAAACGGATGGCAATGGGGAAGGGAATACGGCTTAGGTGATTTAGCGGTATGCGTTAACGCTTACCCCTGGAGACATCTTTGCATCGAACCTCCTTGTGGTCAACTGAATCCAGCGAACCCTAATATGTACCGGGTGCTGAGGAACTTGTACCAAGATGTTGCGGATCTGTTGAATTCACCGCCATTGCTACACATGGGAGGAGACGAGGTTTACTTCGGGTGCTGGAACTCGAGCCAAGAAATTATCTCGTACATGAAGGACCAAGGATACGATACGACGGAAGAAGGTTTCATGAAGTTGTGGGGTGAATTCCATAACAAAGCCCTTCAAATTTGGGACGAAGAGATTTCCGCGAAAGGACTGGACCCACAGCCCGTGATGTTATGGTCTTCGCAACTGACACAGGCTCAGAGGATCTCACAACACTTGGACAAAGAAAGATACATCATTGAAGTTTGGGAGCCTTTGAACAGCCCATTATTGACTCAACTCTTGAGGCTCGGCTATAGAACTGTTTCAGTACCGAAGGACATTTGGTATTTGGATCATGGCTTCTGGGGCAGAACGGTATATTCCAATTGGAGAAGGATGTATGCTCACACTCTACCACGGGACGAAGGCGTGTTAGGCGGTGAAGTGGCCATGTGGACGGAGTATTGCGACGCTCAGGCCCTAGACACCCGAGTATGGCCGAGAGCGGCTGCAGTGGCGGAGAGGCTGTGGTCAGACCCGACGTCCACAGTGTACAGCGCAGAGCCGAGGCTGCAGAGGCTCCGGACGAGACTGATAGCTCGGGGCCTGAGGCCCGACGCCATGTCCCCGGCGTGGTGCTCCCAGCACGACAGCAAATGTCTTTGATTAGAAAAAAAAAAAACCTATAGTGAAA

>Sequence of transcript II in IS-Dazao
TAAATGAATTCGGCCGGCCGATGACTCGTCCAATCAGAGCGGTCCGCGCCTTACGCCGGTTCGCGCGCGTTTTATCAAAAACGCGATATTGTTCCCGGGGCGGTGCTCAGTAATTGACAATAAATAACAACAACATTACTTAAAACCGTTTAGTAATCGACTGTTGTCACAAAGTACTGGCGGACTTGGCACAACGAATACATCCTGCGTGCAGATCAGAATAGCGAATAAATAAACATTAAATTAAAAAGACAAAAACCAGGTCCGGTTTAGTTCTCTTGCCTCGTTTCGAAACCAAAGAGATACAAAATTTATTGGTTACGCGAAGTTCATTTGTATTATATTTATGAGTTTTAATTTCGTTTAAGCTGTGTCTGAAAAAATCAGAAGAATTATTTACTTTTATGATGATTATTTAAAATTTTCACACAAGAAGCGAGTCGTTGCCTGATACTGAGTGTTAGTGAAATATCATTCAAACCTTTTATTCTCGTGACCATGGCGCTTCATGGGCTGTTGGCGTTGATGACGACCATGCATTTGGCAGGTGTACTATGCAATGTAGAAAGTACATTTGACGAAATCACCCCTCAAATTTACGAACCATCATGGATGTATAAGTGCGTGCCAGATGAAGGATGTCAGCGTAGTGAACATCCTAGGCCGACATTGTCCGACAATTCAACGTCAGCTTTCTTCGATTCACTTGACGTGTGCCGTATAGTCTGCGGAAGGTTCGGCGGAATCTGGCCTAAGCCGGTTACAGCAGCACTGAGCTCGCAGACTGTGAAGATCCACCCTAATTATTTGAGATATGATCTGCTCAACGTGCCTGCAGAAACTAGGGAGCTATTAGTGGAAATGACGCAAGTGATAAGCAATAACTTGTTGGCTGAGTGCGGAGGACACGTCACTGAGGTGGTGGACACTCAGGTCGTTGTCATCATCGTGGTGAAGACCGCCATCACTTCGTTGAATTGGAACACTGACGAACAATACATGCTGGACGTACAAACTAGAGGAGGAGAAGTCTCTGTCCATATAGAAGCAGAAACCATTTACGGAGCTCGTCACGGCTTAGAGACCTTCTCTCAATTAATATCATCAGACAAACGTGACTTTTCTGATGTGGAACATTGCGGTTTGGTCCTCGTGTCCGGTGCAAAGATTCGTGACAGACCGATCTACAAACATAGAGGCTTAGTTCTAGATACTTCTAGACATTTCATACCGATGGTCGACATTAAAAGAACTATCGATGGTATGGCGACAACAAAAATGAATGTCTTTCATTGGCATGCCACCGATTCTCACAGTTTTCCTTTGGAAGCGAGTCGGGTGCCTCAGTTTACAAGATATGGCGCCTACTCGGGCAGCGAAATGTACACGACGGAAGAAATACGAGAGTTGATACATTACGCGAAGGTACGCGGCATCCGAGTCGTCATTGAAATAGACGCGCCGGCGCATTCAGGAAACGGATGGCAATGGGGAAGGGAATACGGCTTAGGTGATTTAGCGGTATGCGTTAACGCTTACCCCTGGAGACATCTTTGCATCGAACCTCCTTGTGGTCAACTGAATCCAGCGAACCCTAATATGTACCGGGTGCTGAGGAACTTGTACCAAGATGTTGCGGATCTGTTGAATTCACCGCCATTGCTACACATGGGAGGAGACGAGGTTTACTTCGGGTGCTGGAACTCGAGCCAAGAAATTATCTCGTACATGAAGGACCAAGGATACGATACGACGGAAGAAGGTTTCATGAAGTTGTGGGGTGAATTCCATAACAAAGCCCTTCAAATTTGGGACGAAGAGATTTCCGCGAAAGGACTGGACCCACAGCCCGTGATGTTATGGTCTTCGCAACTGACACAGGCTCAGAGGATCTCACAACACTTGGACAAAGAAAGATACATCATTGAAGTTTGGGAGCCTTTGAACAGCCCATTATTGACTCAACTCTTGAGGCTCGGCTATAGAACTGTTTCAGTACCGAAGGACATTTGGTATTTGGATCATGGCTTCTGGGGCAGAACGGTATATTCCAATTGGAGAAGGATGTATGCTCACACTCTACCACGGGACGAAGGCGTGTTAGGCGGTGAAGTGGCCATGTGGACGGAGTATTGCGACGCTCAGGCCCTAGACACCCGAGTATGGCCGAGAGCGGCTGCAGTGGCGGAGAGGCTGTGGTCAGACCCGACGTCCACAGTGTACAGCGCAGAGCCGAGGCTGCAGAGGCTCCGGACGAGACTGATAGCTCGGGGCCTGAGGCCCGACGCCATGTCCCCGGCGTGGTGCTCCCAGCACGACAGCAAATGTCTTTGATTAGAAAAAAAAAAAACCTATAGTGAAA

>Sequence of transcript I in 872B
TAAATGAATTCGGCCGGCCGATGACTCGTCCAATCAGAGCGGTTCGCGCCTTACGCCGGTTCGCGCGCGTTTTATCAAAAACGCGATATTGTTCCCGGGGCGGTGCTCAGTAATTGACAATAAATAACAACAACATTACTTAAAACCGTTTAGTAATCGACTGCTGTCACAAAGTACTGGCGGACTTGGCACAACGAATACATCCTGCGTGCAGATCAGAATAGCGAATAAATAAACATTAAATTAAAAAGACAAAAACCAGCTGTGTCTGAAAAAATCAGAAGAATTATTTACTTTTATGATGATTATTTAAAATTTTCACACAAGAAGCGAGTCGTTGCCTGATACTGAGTGTTAGTGAAATATCATTCAAACCTTTTATTCTCTTGACCATGGCGCTTCATCGGCTGTTGGCGTTGATGACGACCATGCATTTGGCAGGTGTACTATGCAATGTAGAAAGTACATTTGACGAAATCACCCCTCAAATTTACGAACCATCATGGATGTATAAGTGCGTGCCGGATGAAGGGTGTCAGCGTAGTGAGCATCCTAGGCCGACATTGTCCGACAACTCAACGTCAGCTTTCTTCGATTCGCTTGACGTGTGCCGTATAGTCTGCGGAAGGTTCGGCGGAATCTGGCCTAAGCCGGTTACAGCAGCGCTGAGCTCGCAGACTGTGAAGATCCACCCTAATTATTTGAGATATGATCTGCTCAACGTGCCTGCAGAAACTAGGGAGCTATTAGTGGAAATGACGCAAGTGATAAGCAATAACTTGTTGGCCGAGTGCGGAGGACACGTCACTGAGGTGGTGGACACTCAAGTCGTTGTCATCATCGTGGTGAAGACCGCCATCACCTCGTTGAATTGGAACACTGACGAACAATACATGCTGGACGTACAAACCAGAGGAGGAGAAGTCTCTGTCCATATAGAAGCAGAAACCATTTACGGAGCTCGTCACGGCTTAGAGACCTTCTCTCAATTAATATCATCAGACAAACGTGACTTTTCTGATGTGGAACATTGCGGTTTGGTCCTCGTGTCCGGTGCTAAGATTCGTGACAGACCGATCTACAAACATAGAGGCTTAGTTCTAGATACTTCTAGACATTTCATACCGATGGTCGACATTAAAAGAACTATCGATGGCATGGCGACAACAAAAATGAATGTCTTTCATTGGCATGCCACCGATTCTCACAGTTTTCCTTTGGAAGCGAGTCGGGTGCCACAGTTTACAAGATATGGTGCCTACTCGGGCAGCGAAATGTACACGACGGAAGAAATTCGAGAGTTGATACATTACGCGAAGGTACGCGGCATTCGAGTCGTCATTGAAATAGACGCGCCGGCGCATTCAGGAAACGGATGGCAATGGGGAAGGGAATACGGCTTAGGTGATTTAGCGGTATGCGTTAACGCGTACCCCTGGAGACATCTTTGCATCGAACCTCCTTGTGGTCAACTGAATCCAGCGAACCCTAACATGTACCGGGTGCTGAGGAACTTGTACCAAGATGTTGCGGATCTGTTGAATTCACCGCCATTGCTACACATGGGAGGAGACGAGGTTTACTTCGGGTGCTGGAACTCGAGCCAAGAAATTATCTCGTACATGAAAGACCAAGGATACGATACGACGGAAGAAGGTTTCATGAAGTTGTGGGGTGAATTCCATAACAAAGCCCTTCAAATTTGGGACGAAGAGATTTCCGCGAAAGGACTGGACCCACAGCCCGTGATGTTATGGTCTTCGCAACTGACACAGGCTCAGAGGATCTCGCAACACTTGGACAAAGAAAGATACATCATTGAAGTTTGGGAGCCTTTGAACAGCCCGTTATTGACCCAACTCTTGAGGCTTGGCTATAGAACTGTTTCAGTACCGAAGGACATTTGGTATTTGGACCATGGCTTCTGGGGCAGAACGGTATATTCCAATTGGAGAAGGATGTATGCTCACACTCTACCACGGGACGAAGGCGTGTTAGGCGGTGAAGTGGCCATGTGGACGGAGTACTGCGACGCTCAGGCCCTAGACACCCGAGTATGGCCAAGAGCGGCTGCAGTGGCAGAGAGGCTGTGGTCAGACCCGACGTCCACAGTGTACAGCGCAGAGCCGAGGCTGCAGAGGCTCCGGACGAGACTGATAGCCCGGGGTCTGAGGCCCGACGCCATGTCCCCGGCGTGGTGCTCCCAGCACGACAGCAAATGTCTTTGATTAGAAAAAAAAAAAACCTATAGTGAAA

>Sequence of transcript II in 872B
TAAATGAATTCGGCCGGCCGATGACTCGTCCAATCAGAGCGGTTCGCGCCTTACGCCGGTTCGCGCGCGTTTTATCAAAAACGCGATATTGTTCCCGGGGCGGTGCTCAGTAATTGACAATAAATAACAACAACATTACTTAAAACCGTTTAGTAATCGACTGCTGTCACAAAGTACTGGCGGACTTGGCACAACGAATACATCCTGCGTGCAGATCAGAATAGCGAATAAATAAACATTAAATTAAAAAGACAAAAACCAGGTCCGGTTTAGTTCTCTTGCCTCGTTTCGAAACCAAAGAGATGCAAAATTTATTGGTTACGCGAAGTTCATTTGTATTATATTTATGAGTTTTAATTTCGTTTAAGCTGTGTCTGAAAAAATCAGAAGAATTATTTACTTTTATGATGATTATTTAAAATTTTCACACAAGAAGCGAGTCGTTGCCTGATACTGAGTGTTAGTGAAATATCATTCAAACCTTTTATTCTCTTGACCATGGCGCTTCATCGGCTGTTGGCGTTGATGACGACCATGCATTTGGCAGGTGTACTATGCAATGTAGAAAGTACATTTGACGAAATCACCCCTCAAATTTACGAACCATCATGGATGTATAAGTGCGTGCCGGATGAAGGGTGTCAGCGTAGTGAGCATCCTAGGCCGACATTGTCCGACAACTCAACGTCAGCTTTCTTCGATTCGCTTGACGTGTGCCGTATAGTCTGCGGAAGGTTCGGCGGAATCTGGCCTAAGCCGGTTACAGCAGCGCTGAGCTCGCAGACTGTGAAGATCCACCCTAATTATTTGAGATATGATCTGCTCAACGTGCCTGCAGAAACTAGGGAGCTATTAGTGGAAATGACGCAAGTGATAAGCAATAACTTGTTGGCCGAGTGCGGAGGACACGTCACTGAGGTGGTGGACACTCAAGTCGTTGTCATCATCGTGGTGAAGACCGCCATCACCTCGTTGAATTGGAACACTGACGAACAATACATGCTGGACGTACAAACCAGAGGAGGAGAAGTCTCTGTCCATATAGAAGCAGAAACCATTTACGGAGCTCGTCACGGCTTAGAGACCTTCTCTCAATTAATATCATCAGACAAACGTGACTTTTCTGATGTGGAACATTGCGGTTTGGTCCTCGTGTCCGGTGCTAAGATTCGTGACAGACCGATCTACAAACATAGAGGCTTAGTTCTAGATACTTCTAGACATTTCATACCGATGGTCGACATTAAAAGAACTATCGATGGCATGGCGACAACAAAAATGAATGTCTTTCATTGGCATGCCACCGATTCTCACAGTTTTCCTTTGGAAGCGAGTCGGGTGCCACAGTTTACAAGATATGGTGCCTACTCGGGCAGCGAAATGTACACGACGGAAGAAATTCGAGAGTTGATACATTACGCGAAGGTACGCGGCATTCGAGTCGTCATTGAAATAGACGCGCCGGCGCATTCAGGAAACGGATGGCAATGGGGAAGGGAATACGGCTTAGGTGATTTAGCGGTATGCGTTAACGCGTACCCCTGGAGACATCTTTGCATCGAACCTCCTTGTGGTCAACTGAATCCAGCGAACCCTAACATGTACCGGGTGCTGAGGAACTTGTACCAAGATGTTGCGGATCTGTTGAATTCACCGCCATTGCTACACATGGGAGGAGACGAGGTTTACTTCGGGTGCTGGAACTCGAGCCAAGAAATTATCTCGTACATGAAAGACCAAGGATACGATACGACGGAAGAAGGTTTCATGAAGTTGTGGGGTGAATTCCATAACAAAGCCCTTCAAATTTGGGACGAAGAGATTTCCGCGAAAGGACTGGACCCACAGCCCGTGATGTTATGGTCTTCGCAACTGACACAGGCTCAGAGGATCTCGCAACACTTGGACAAAGAAAGATACATCATTGAAGTTTGGGAGCCTTTGAACAGCCCGTTATTGACCCAACTCTTGAGGCTTGGCTATAGAACTGTTTCAGTACCGAAGGACATTTGGTATTTGGACCATGGCTTCTGGGGCAGAACGGTATATTCCAATTGGAGAAGGATGTATGCTCACACTCTACCACGGGACGAAGGCGTGTTAGGCGGTGAAGTGGCCATGTGGACGGAGTACTGCGACGCTCAGGCCCTAGACACCCGAGTATGGCCAAGAGCGGCTGCAGTGGCAGAGAGGCTGTGGTCAGACCCGACGTCCACAGTGTACAGCGCAGAGCCGAGGCTGCAGAGGCTCCGGACGAGACTGATAGCCCGGGGTCTGAGGCCCGACGCCATGTCCCCGGCGTGGTGCTCCCAGCACGACAGCAAATGTCTTTGATTAGAAAAAAAAAAAACCTATAGTGAAA

Part2. Genomic sequence of BmGlcNase1:

>Genomic sequence of BmGlcNase1 in IS-Dazao
TTACTGGACAGTGGCTTGTGATATCATATTGTTATAATAGCTGTATTTTATGTTGATAACTTTTTTATTGTCTTCGAAGGCAGACGAGCATGCGACCGGATGGTGAGTTGTCATCATCGCTGATGGACGTAAGCAATACCCGGGGCATAGCCAAGCCGCTGTCCATTGTGTTTTGTTACAAAAAATTATATTTATTTGAATTTTCCGTTTAAATATCACTATTATATTGGGTAAACGCATAAGAATTATGCGTTAATTTAATAGGTATCATACTAAGATGTACGAGCTAAAGTTGCAAAAATATTTGCCACCATAATATTGAAAGCTTTTGTGGCTATCTACGTTACAAATACTAAGTATTATTTAACGAGCTCTTTCCAACCACTTTTTTTATTTTGGTGAGTGTCCGACATTTCAGCGTTGTGACCACTGCTATGTTCACGGGTAGACTGAACATTGCAAGTACGACGATAGAAGTGGGTAAATCTGTTGTAAGTATATTCTCTTTCTGGAGTCTTTCTATTAAGTTTTAGGCACCTATTTTCATTAGACTCGATGACTTACCCAGACATTGTATAATACTTATGAACGTTAAATTCTTGTTACAATAAATTAATTGATTGTGTATTTACTACAAGCTTATTTTAGTAACCAGTCGTCTTAATTCTAGTGGCCTTCTAACTAACTACCGTTATACTCAAAATAATATTAAATAAGTAACAGATAATAGAATAGAATTTTTTTTAGCAGAATCCATTCTCTACCCTCTACTCTCTCTATAATACCCATATTTAAAAGACGGCTTCTTAGACATTACTCATACATTACTGCATTAAGAAATTTCGTTACTAAGCACACTAAAAACATAGTAAAATATGAAAATTTGGAGTCATATTTTTAGTGTTACAATGCTTTCGGAAACTTTTTCACAGCACCCTGTATTATTTTGTTGGAGCAAGGAACGATACTAGAAGTCATCGTGGCCTAAAAGATAAGATGTTCGGTGTGCGCGGTGTTTTGAGCGATGCGATTGTGTCGTTGTTGAAATCCCACGAGCTTAACACGCGCTTACGAACGATTACCAAGATGAGAGAATAAATAAAATAATGTATAAAAATTAATGTGCCAAATTGATAAATCGTCGAGTCTCTGAATGGGGTGAAATATGTCAGTTCAACCGGACAAAGACTTGTGCTTGATAAAGCACAGGTTCGGCCTAGTTTGTATTACTGTTCCCATCTCTGGGCCTGGGCTACCATATACCAGCTACTTCTAGATTTGGCACATATAATTCGGTTTTGGAATTTTCTTCCCCCCCTGCCGTATTTCCTAAGCTCTATGACATATGCTTCTCAGTACTCAGCTGTAGCTAGCGGCATTGCTGTGCCCCTGGCATTGCTGACGACCTTGACCGATGCTAATCATTAATATATATTTTTTTAATTAGCTATAGTGGAGCGTATGTAAGCGTGAGATTTATGTATATCATCAAACTGCCAGACATGTGTGCCAGTTTGAATGGTAGTGCAGACTGTATAAAATTGAGGCCCTGACCTCAAGGAAGTGTCGGCATACATTTCGTGATATTTGTAAGTTCTTTAAGCAAATTAAAAAAAGAATCTACTATTTTGAATTAAATTTCTTTATTTTAATTTTCTTGTCAATTAATTAATTTAATGTGTAATTTTTCATTTGCTTATCTTTGTTTGTTCGACAATCGTATTCGAACATTTATTTTGACCTTGGTAACGTCATTTTATAGCATAACTATGTAGGTAAATAATTAAATACAATCAGACACACATCGTGCACTAGTCGAAGGCTATTTGCAACTTGACTTAACTTTTTGTAGAATAATTCGGATTTTTAGCTGAGAATGCAGTTTTCACTTCGTGTAAATGAACTTTAAATATAAGATATTACTTAAATATCTTTTGACCTAATTGAAAAGATGATATTTGTTGAATTTCGAAGTACAGGTCGACGATTTTCATACCTTTTTCCCACGTTGCGCGACCGTTTGATGTTGTTTTCATTTTAAACATCCATACAACAAAATATTACCTATCACAAATAACTTGACATCGTTTGCTTCATTTTCCAGAGGATTTTACACGCGTTATGTTATGAAATACATTATAACAATACATTATGTTATAGATACAAGGTATTTATTCATGGCACATGCAAAATTCTTTAGGGGTTTACATCACAGTGTTTAAAATAAAGCAAAATAAACGAAACTGGCATCTACGTTGCTAAGACACTTCACTGAATAATCAAAGATGGACACAATATTTTAATTAATTGGCCATAAGCAATGCGGTAGACACACTAACACACAGCAATTTTAATGCATTCGGAATGTAACACATTTACGACGTGACTTTCGCCGTTGCCGGAAACTTTCACTGGCTCGGTCTTTATTCGAATTAGTATTTTTTTGTACTAATGTGCCACTGTTTTAATATAGAACACGTAGGAAGTTGCGCTCTACGAATGTGATTGAAGAATTGTGTTTTTTCGCGCTTTTGTATTTGTCGATCGTAGTATTGGTAGAATATTTTGTGTGCACATCTATTTAAATAAATAAATAAAACATTCGAGAGATAGGAGAGTGTATTTGAAGCTTTTACGGAAGATGGAGATCATGACGGACGAGAAGCGATCGGGAAGACAATGTTTATTTGTATTCGAAATCGTAAACGCTTAATGTGCCTAAGAAATGTTTGAGGTCAAAAAACTTACTTAAGGTTTGTACCTACAAGCAAGCCTTACTTAAATGCTTTCAATGTAGACAATGAACGCGTTCAGCGAGCCCCGTCAGGTGAACTAAAGGCAAGAAAAATTATGAACTGAAACTTCCAGATTGCCATTGGGTAAGTATAATAGGTAGGTACTTCTGTTTAGTTTCCTGTATGAATACGGAAGCCGCTTCTCTTGTAATTCCAAATTCGACGACCCTAGTACTTTCAAGAATTAACCAGAAACGTTATGATATAGAATTAAGCAGATTTTTTATATTGCATTGTATATAGTAATTATTAGGTATTTGAAAGTTTCCAAAAATACCTGTCAGAGCCTTTTTATTTAAAACCTGTCACACCTGGTTGCTCTTCAGTCAATCTTTCAGAAGTATACGTTCTCAGAATAGTATATAGGTGTTGATATTGATTCTTTATTACTTACAAGCTGATCCGGCAGACTTCGTAGTGCCTCAATCGATAAATAAAAGACCTAAGCTTTTGTATAAAATAAACTTAAAACAAACAAAAGGAATCCGTGCGACGGGGGATACATTAAAGGAAAAACAACATTGTTATTTTTATTTAATTCCGAGCATTTTCTTATTTATCTACCTTTTGAACCTTCTCTGGACTTCCACAAATAATTCAAGACCAAAATTAGCCAAATCAGTCCAGCCGTTCTCGAGTTTTAGCGAGACTAACGAACAGCAATTCATTTTTATATACATAGATTAGATAGTACCTACTCTAAAAAAAACTGAGACCACATGAGCACATGTCTCAAAGTAGGTGGCGGCATTTGCGTTGTAGATGTCTATGGGCTTCGGTAACCACTTAACAACAGGTGGGCGGTGAGCATGTCCATCCATGTAAGCAATAAAAAAAATTAAAAAAATTAAACAAGAACCTTGGAGTGTCTGAATTTATAATGAGACGCTACTTGATTAGATGTAGTTGCGTTCGCTACAGATACGTTTTAATTTTACTATCAATAAACAAAAAACTAAATGTCTGCATAGTCAAAATATTCTGAGACAGTGGAACATTGACATTGATAGATGAATTAAAGCTCTAAGCAGTATTAAGCAGCTACGAGAACGAATAATTAAATCAAATTCAATTAATTTGAATGATGCCATAAAAATAATTATCGTCCAAAGCGTTTAACAGGAAAGGTAAATTAGTGATTTTAGGTCATTTCAAAAATCACTTTGTTTTTTAAATGATTTTCATGCCAAACTATTGTTAAGAATTGTTAGTAATTATTTCATTAAGATAAGTGGAATCAACACAGAAGATCTATTTAGATAGTAATTTATATGTGTAAAGAAATGTAATAGGGTAATGATAATCTATCGCCTGATTTAAAAATCTGAATCATTTTCGTTTCTTATGATTGGTCTTTGATTACTTACTACGTTTCTTTCGAATTTTTACGGGCGACATAAAATAATAACGAAAAAATTTAACGTGTGTGGAATCCTTCAATGTGAATAGCTGAGCAAGCTAAATACTGTCTTATCATTTAGATATCTATGTTGAATGACAAAATTAACAAACCGCCACAAATAGAAAAACTCAGGTTTCTGTCAAAGACAATGAACAGTTTTACATGATTGTTCTAGAACAGGTACACGCTCTTTTTGGTGTGTTAACGCCTATTTGAATGCGGCTGTGCAGTTTACGGTATTTCATGGGAATTTTTGGAGCGAATACAGATTTTTTTTTCTACAATAAATGCTAGTAATGAAATAGTACACACAAACTTTATCGATTTTTTGTAATAGCCCATTTCTATTCTTTTCGATTACAAACTGGTAAAATTTTTAAATTTCTTTTACTTGGATAAACTAGAGCTGATGAGTTAAAATTGTCGTTTCGCGCTCAAATATATTGTTATTTTACCTACCTACTTGGATATTGACCATGGAAACGAATTGCATAAATATGAGCTGCATTTTTTGTCTATTTATATAATATAGTTTTTTTTGATAGTACCATACCAGTAGATTATAGTTTATGTGCTATACGTCAATGTTAATGTTTAAATGATTGTTCTAGAAATACCCGAACAATGGTGTTTCACGCCATAAATGCGGCTGTGCGGTTAACGGTACTGAGATTATGGGGTCAGATACGACGTGGCGACTTAACGGGAAAATTATAGGTTTTAACTGTGTTTAATTGTATTTAAGTTATTTTATATCGTTAGATTTTAGCATAGATTATTAGTGATTAGTATAATTATAATAATTTTACTAGTGTTCACCCAGTGATCGATATTCAACCATAATAACTGATTGATTTCGATCTATTTTATTTATTATTATACATGTTACTATTGTTTTGTTATTAAAATTTATAAGAAAAAGGGCTGACTAGATATCCTCGACTAACAGGGACTAAGTCCTGCAGGTTTATTTGGAACTATAGGCCACGAGTTGAGCCCTTAAACTAGCCATTACGAACTTGAAAAAATAGTTTCCAAATAGAGGAGAAAATAGTACTGGGTTGTTTTGTTTATGTACTTAATTATTAACATTATCTATATTAGAATATATATTACCATCAAAATTCCAAAATAAAATATTCATGACAGAACATAATTACCAGGATAACGAAAGACTTCTTCAAATCTTTGTATCAAGGAGTCCAGTTTAAAAATATCGATTTTAGCACAGAGCACCGAGAAGTATCTTATTGATGTAAATCCGAATTACGGGCATATTTGGATGAAAATTGGATAAGTGACTAGATTTACACAAATGAAGATTACAGAAAAAGTGTGAAAGTAGCCCCGGTAATCAACAAATTAAAGAGCGGACGGTTAACGTGGTATGGACATGTGATGCGTAGAGAGAAGATGCATGTGACTAGGAGATATATGGAAATGGTAGAGCAAGTAGAGGGGGAAGAGGTCGACCGAAGAAGACATGGATAGAGTGTGCTAATGACGATATGAGAGAGAGAGGAGTGTGTGTTGAGATAACGGCTGATAGAAGAGAATGGAAGAGAAAAATTTGCTGTGCCGACCCCACCTAGTGGGATAAGGTGGGGGAAAAGACTAGATTTACACATAGGTACATCACAAGGAAATAATGGGCAATCCAAACCAGAAAATTTTAAAATTAAATTAGCTTTATTTCGAATATGAGTGTTTGAATTAATTCATTAATAAATAAATCAACAAGTGATTTTTTAAAATCCTTTCGATGTCCTCAAAATTTTGTTGTTACGAGTTTTTAATGCCTCGAAGGTTAGTGAGCACACTTTGACCTATTTGATGTTGAGCGGTTGCGGATTCTCATGAACATCACTGTAGAGTACCAAGGGCTGAACCTACCCAAAAAATCCTAATTCAACAAATAAATTAATACTTTTTAGTATATGTATATGTATTTAAATCACACCGCTCCAAGATTTCGTAAAATAACATAATTGCTTAAATATCCCGACATCATCTTTTACCTTAATTTTCCAGAATTCTCTGCTGGTGTCAATGTGAGTTGATTTATTCGGGCTAACGTTTGTCGTATAACGTAGTTGGATATAGCATTGAAAAGAAAAAAATATATTTAAACAATTGTTACATAAATTAAGTGCACGCAATGTGTTGTCCCGTTTGTGTGTTGCTCTCATAGTTTATTAAGTGTGCCAGCTGTTCATAAATTATTTCACACATTGATCATGTTTTCTTTTGATTTCACTTTATGATTTTCGTTCATTCAAAAGTTTTCCGAGATAATCAGACTAGATTGGATTTGAGAATTTGTCTACTTGCCAGTAAAAGTATCGTTAGAATCGGTTCAACGGTGATTTTCTCGGAAATATCCATTAGTTGCCTGCGGGAGCTTGGCGGAAATAATTCACAAGAAGTCACGACTCTTAGCAGTGTTCATATTTATAAAAACTTATAAATACTTAATATATTTATTGACACGAATACGTTATAAGTACAGTACTAACTTTTTTAAACACTATTATTTAACGAGTTTTTACCACGATTTTCACATTTAACGAGTTGTAGATAGCTGCAAAAACAATTCAAATTATTTAAAAAAAAAACGATTTTGTTAAGTTGGACCGAGACTCTCCTATGTTAACAAAAAATGTTTTATTTTAGGAAATCCTTGTTCTGTGTAGGTACTGTGCTAATGACACACAAGGTTCAAAGCGTACCTATAGTCTCGACGCCTAAACAGACGCCAGTCTCTTTCAGTCAACGCATTACACCAACTCACGTGCTCCGTGACTAATTAGCTTTAAAATATCAATTAAACTGATTCTCTGAACACCCTTTATTTTTGTGAGCGGGTGATAGTTTATAAATTGACGATGAATCGAATTTTATTTGAAATGTTGATGTTTTTTTTGTTGATTTTATTTGCGAGTTATGGATTTAAATTTTGTATTATAAAAAAGTGCAGACACTATAGATTTAGATTTTTTTTGTTATTTAGCTTCGGATACATTTAGAAGATATGTTTGTTCTTAAAACCTGATAGTTTTGTTGTAGGCCATTTACAATAAAGTTCAAGGCAGTAGAAAGGTGAAAGGGCCTACATTCGCGGCCGAGCTAAGTATCAATCAGCCCTATAGAGCTACCAAAGCGGATCTTCCGCTCAAACGCCTGGTAGCCGGCACTCGTCCAATCAGAGCGGTCCGCGCCTTACGCCGGTTCGCGCGCGTTTTATCAAAAACGCGATATTGTTCCCGGGGCGGTGCTCAGTAATTGACAATAAATAACAACAACATTACTTAAAACCGTTTAGTAATCGACTGTTGTCACAAAGTACTGGCGGACTTGGCACAACGAATACATCCTGCGTGCAGATCAGAATAGCGAATAAATAAACATTAAATTAAAAAGACAAAAACCAGGTCCGGTTTAGTTCTCTTGCCTCGTTTCGAAACCAAAGAGATACAAAATTTATTGGTTACGCGAAGTTCATTTGTATTATATTTATGAGTTTTAATTTCGTTTAAGCTGTGTCTGAAAAAATCAGAAGAATTATTTACTTTTATGATGATTATTTAAAATTTTCACACAAGAAGCGAGTCGTTGCCTGATACTGAGTGTTAGTGAAATATCATTCAAACCTTTTATTCTCGTAAGTATTCGTTTCATTATCATAATGTGAACTAATTGTGTTTATATGAAGTACTTTAAAATTCTATTACTTTGTTAACGCACAAAATATGCTAAGTTTGTCATAACAGTAAAATGTAACAGGAATCATGAGTTTGAGTTCGAATTTCGATGTGTATGTAATCTTTAGTACAGTTGGGATATCTTATCGCTTTGACCTAATGAATAGGTACATACTATCGCTGACATTACATTTATTTCTTTCACGAAATATTTAAAATTTAATATACTTTTTCTCTTATAGTATACTCTAGTAAAATATAAGAAATCTGTTAGAATTGTTGTTTTAATACAACATAAATATTGTCATAATACATGCTTATAATTGTAGATGTACATTTCAGTTTATAATAGAAATATTATATATAGTTAATTCTGCATTTAGCTATTGAATGAGATCGATATATGCGACTTTTTAATTTTTTTTTATTCCTACCTATTATTCTATCTATATGTAGACTCGTAGTGACCTCAAGGGGTCATGCTAGATTCACCGAGCGAGTAGGTGACCTCACAAGAGCAATGCTTCGCAGAATTTACCACCGGACCGCAAACGCGACTCACTGAGAAGATCCTGACTCTGCGAAGCACGGCTCTTGCTAGGGTTTGCGCTAGCAACGTCGTCAGGTTTGAGCCCCGTGAGCTCACCTACTAGTTCGGTGAATCTAGAATAACCCCTCGAGGTTACCAGAACAGGTAGGAAAAAAAAGAGAAGATCCGGCGAGAAATTCAGTGGGCTGTGTGTGGGTTAATTTACTCGTTAAACCCTTCGTCGCAAACAACGGGGTTTTAGCGACGAGACCTCTTATTGCACGTTTGTTCTCAGAAAATTTATTTGTAATTGTCCCGTTCGCGTGTAGCTGGAATAATCCCTTAGCCTACAAGCGAATAGGTAGGAAAAAAAATATGTTTTTTTTTAAAGAATGTATTGTTTTCATTTATATGAAATATAGCCGTCTATGATATACCATTACTATAAAATATTACTAATATATAGGTACTTTGTGTACGTTATTTTGTTAATACAACACGGTTACTCAATACAAAATTATTTATCTAATTGGAGTTTTCATGTTTTTTACGTAAGTAATGGCGTTTTGAGTTTTTAAAACTTATGATCTTTATTTTAACGCTCAATCTAAATTCATATCAATATACAACACTGTTAAAAATGCACATTGATGCACGAGTCGAAACATTTACATCACTTAGGAAAATTTTCTATGATCAATATTGTTTACCTCCTGTATAATATGCAACGTCGAGATGTTAATTTTGATAACCTTTAGAGTTTTAATTGAAATCGAGTACTGTTATTTAATACTTATATACCTACCTATAATAATATAGAAATGGATTTGGAGAACTTTATCTTTATAATACTTTTTAAGGCCAGTCCTAGTTCGTTGCTGGTATTTAGTTATTAGCCGCTAAAAGTTAGACATATAAACTAACAGCTATTTAATTTCGATTTTTAAAATCTACCAAGTTGAGCTCGTTGGTGATTCTGGTGGTGATACGATAGCTTTATTTGTTAACTTAAAGCGTAAATGCCTTTTACTTATAGCACGCAGTGTATACACAATTCAAAAACTGCGAGATCATTGACCGCGTGAAGCCCCATCGTTATACATTGAAGGTAATATGAATTCCGTATTTCATTTTAAGCCCTTTTCAGCATTGGGAATGTTTATCTAACACTGTATCGGATAGCCTCGACGGGTTGAGTGGTTAAGTCTCTGACTACTATACCAAAAAGTCCGGGATTGATTTCCGATCCAAGTCCTTCTCCTCAATAATTAGCTGATTACTGAGGATAGTAGGTACACATTGATGTCATTTGTTAAGTCTCTTTACGAGTAAATTAGTGATCAAGAAATAATAAAAAAGCCCGCAAAAACTGGAATTCCTTGAAAAAACATGTATTGTTATCTATTTTCGACACAATTTGTCGCATAAAGTTAACGTTTTGCGGAATTGAATTTGTTCAGTTAATTTAGTTCTTCAGTGACTATGTTTAAATTATTTAATAGAAGACTCCTGAAACTCTATATTTTAGATGGCCTTGACTACTTTATCGGCTTTTTTTAATTATTATAATATTTCGATCGAAAGGTTTGTAAAACTTAAGTGATTTGTACAGCGGACTGAGGACACAGTGAAATCGATATAGTCAGTACATTTCCCGTTCGTTAATTATGCAGTGAATCGTGCAATGGATCTGTATAACTTGTATATAGTTTCCGATAGTTGTTGTCACGGCATGCAACGGTCACGTTAATCAGTTACTAAAACCGAGTAGCGAATATCGCGTGTCGGGAAGTGTCTCAATACTGGTCGACCGTATCAGCTGTGATTACTACGTAAACATCACGAACGGAACTTTTTTTTCCCCTACCTATTCTAGTAACTTCGAGGGGTTATTCTAGATTCACCGAACTAGTAGGTGAGCTGACGGGGCTCAAGCCGGGAGTGTTACTAACACTGGCCCTAGCAAGAGCTATGCTTCGCAGAATCAACCACCGGATCGGAAACACGACCCACTGAGAAGATCCGGCGAGAAACTCAGTGGGCTGGGTCTATGGGATAGTTTACTCGTCGAGCCCTTCGTCGACGAGTTCGGCGGGAACGGTGACCGGTGCGGAGGTACCTAAAAACACCGTTAATGGATCGGGAGGATCCGTAATGACGTGGAAAATTACGAAGACGATTCTGTTGTTACATTTTAATAAGTCACGGGACACGCTTTTCCCCGGTTTAATACAAACATTTCAAACAAAATTGGAAGACCGCTGTCTTTAACGAGAAGCTAGGTTAAAATTGAGGTAGCGTGCTAATTGTGCTTCTATTGTCCTATATTGTTATGGATGTTTTTGTCCATATTCATTAAGCGAAGACCATATTCATTAATTGTCGCTGCGCTTGTCTGACTTCATTGCTAATAAAAAATGACCATGACCTGTCCGATTAAATGTAATAAAGAAAGCAAATTATTCGATAATTGGAGTAATCATTTCGGGAATAGGTCTTTAGTTATTGACTTTGTTACAGTTTAAATTAATTTGATTATTAGAGATAATTATATTAATGAAACTAGTAATTTTTTTTAATTGCATCTTGAGTTAATGAGACACTGCGCATCTCCTCTCCCAAGGTTACCAGATACTGCCGACATCACTACATGAATGTTGTCACTCATCTTGAGATATGAGATCTCAGTTTCATTTTTATCGTATAATGGTTGTTCCTCCCTGTCAAACGGACGCGTCCCTGCTCTGCTGTAGAAATAGGCAGACTAGTTGTCACCTACCCGTGCGGACTCACAAAATGCCACATCGTCAGTAAAAAGTAGATATATGGTGACCTCTAATCATTATATGGAACTAGTCAAGTGGCTCTACTATATCTGCCTGATAACTTCTTGAAGAACGACTATAAATTTTTGAAATTTTAAATCTACTATGATGTATAATGCGAGTGTTTTATTCGTGATTTTTGTCATTTTTAGCTACTACGATTACATTTTTTCGTGTAAGCCGCAATAGGTGAATTGTCTTTTCAATCATTTTCGTGTTTCAAAATTCTGCCTAGCTTTTAGTATAGCTGAAAAAATAGATTTACACAAAGCATCTTACTATAGTTTAAGGGCAGATGACAAACAAACTATAAACAAAAAAATGTCAGCCTTTGAACTACCACTAATTTTACAGGTGGCATATATGTATTTTATGCCGAAGTATAAATGTATTATCATCTCAAGAATTAGCTCTGTTACCATACTATTGGGTTTTACCATATGATAGAAAATTCACCCATAGCTCTTCTGTTAAAAACAATAATTCAACTACCGGTACATCGCGATCATCGTGTAAACATCTGCATCATAAAAAAAAAACTGAAAAACAAACCTGTACAATACAGGTCCGACTAGAACTCTCAGATAATTGCATATTATTTTTATGTTTCATATAAAAATATAGCAGTGTTATTGATTACAGTTGTTCTCATTCGATTAAACAAAAACAGTTGAGCAATTCACAGCGCATCCGACAAACAATTAAACAAGTACCTATAATATGAAAACATGGTTAATAGGCGTTTCGTAATATTCTGCTCAGAACTTAATGAATGATGTTAGAAATATGTCGCATGACTAAAGGCATCTCAACATTAATCTGTACTAATAATTACAATGTAAAAACTTGTATTTAAAAAATTTCGATTTCTCAAAAATATAGGATAGGCGGATAGGAGTGAAATATCGCTTTAAGATATAGTCTAAATTTAATCATAGGATACTTTTTATCATAATAAATGACCCGATCCAGGCGGCCACGGCTATAGTAAATACAAGAGTGGGTCAATTTACTTTTTAATGGATCTGCATCGACTCATTATGAACCAGAGAATGACTCAAGTTATTCTTTACCCCATCGATCGTAGATCGATGCTTTACCCCGGGAAAATGCCACTTATTTCATTCCTTTTACATATTACATATTTACATTTCGTAACACCAGTAAACTGTACCAAATAAATTTGAACTGGTATGATAATCAACCTGGAAGGTCTTGTTTGGAATTCATGAATGGTCATTAGGTAGAGTTCTGGCTCATATATTGGTATATGATGATATATGCTATATGATGATAATTAATGTATATGCTTGTTTTCTTAGTTGTTCAACGAGTTAAGTTATTAAGTTATTTTCAGGTGACCATGGCGCTTCATGGGCTGTTGGCGTTGATGACGACCATGCATTTGGCAGGTGTACTATGCAATGTAGAAAGTACATTTGACGAAATCACCCCTCAAATTTACGAGTAAGTTAAAGAGTGAATTCAAGTAATTATTTACTTTTACAATTTTATTGCAGCATTAGCTCTTATCAATTCAGTTGTGGGTAGTTTAATGTATTATTCAGTGCAAATTGTTGACACAGCCGGTTAATCCACATTAAACGACCTTTCAGAATTTCGTAATTAAGAATGTAGGTAGAATAAACTGCTAATGAACGTCGCTCATGAATGTCTAGTTTTTACTCGTGTATAATTTCTGGGTCTAAGCTTAAATATTTCGAATAAAAGTCACCATTTACTCGTCATAGACACCGTAGTGATGTCTAAAAATAATTATTGGTACCGCCAAATATTATATAAGCATTAGATATTTTTAAGCATTTAGACCATTAAAAACCAGGCTTACAAAGATGTTTCAAGTTTCACATTGTATCCATAGATTGTTCGCGACCGAATATTGTCTAATACGAAAGGCATTACAGAAATTCATAATTCATGAAAATATTACACAAATTTTTCCAATAGCTTGCTTGTAAAATATTAATAAATCGCCATGACAATGAAACTAAAATAGATGAAGTTATTTCTTCTTATAGTTTTACATTGCTTTTAAAACCGATGGTAGAGATTAGCGGTAGGCAGCGGCTTGGCTCAGCCCCTGGCATTTCTGAAGTCCATGGGCGACGGTAACCACTCACCATCAGGTGGGCCGTATGCTGGTCTGCCTACAAGGGCAATAAAATAAAAAAAGATTACTTGGGCATTCAATATGTAACATTACATCCAAGCTACTATCAAGGTATATGACATATCACTAGCTTTATTTTCGCTTGCTTGAGAACTGTTGATCTCGATTTACACATTAGTTATTCGTGAATTAATTTAGAAAATGAATTAAATTAATGTTACAGATGGATAGGGAATAAATTGTAATAGCCCCAGGAGGCGAGCTCATATCGGTCGATTAGTAATCAAAAGAGGGGTATTTGATTACTATAGATCACATAAATTATTTTGATCATGCTAAATCTAATGTCAAATACTTGTGTCAGACCATCATGGATGTATAAGTGCGTGCCAGATGAAGGATGTCAGCGTAGTGAACATCCTAGGCCGACATTGTCCGACAATTCAACGTCAGCTTTCTTCGATTCACTTGACGTGTGCCGTATAGTCTGCGGAAGGTTCGGCGGAATCTGGCCTAAGCCGGTTACAGCAGCACTGAGCTCGCAGACTGTGAAGATCCACCCTAATTATTTGAGGTAAGCAATTTGTTGATATAATTTCATATGTGTATGAGTACACACCTTAAGTTAAAAGTATGACATGTCTGTACGATGCCGCATTTGCATTTCATATGTGAAAACTAATACTCACTGACGACAATTTCAAGGAATTCAAAACTTAATTTCCTTTAAATTTACGAGTGTTTTTAATGAATTTACGATAGAATTGTGAATTTTTCCTTGGTCAACTAATTCCTTGGAAAATTAATATAGTAAAATTTAGGTTTGTTTTAGTCGTGACAGTAACGCTAGTTTGAAAATATCATCAGTTTCTAATCTTCAAATAAGATTCTACCCTAACAATCGTAGTAAGATCTGTAAAGGACTCAAAATCCAAACCATTTCAAATCAATATAAGAATAAAATACTTTAATGATAACCGAAATAATCTCAATTCAAACCAGTTACAATTGACATTACTGAGCAATAAAGAGTAATTTATCCGTATGTGCTTATTGGTCGATGTGCAAGATAATCGTCTTTGTAAACATTAAGAGAGTAAACGTTAACATTATATTCATATTATTGGACTTGATTTCTTGTGAGTCCGCACGGGTAGGTACCACCACCCCGTCTATTTATGCCGTGAAGCAGCAATGCGTTTCGGTTTGAAGGATGGGGCGGCCGTTGTAACTATACTGAGACCTTAGAACTTATATCTCAAGGTGGGTGGCGCATTTACGTTGTAGATGTCTATGGGCTCTAGTAACCACTTAACACCAGGTGGGTACAAGCTCGTCCACCCATCTAAGAACTAAAAAAATAAAAAATAAATTAACCTTGACTAAACTAGAATTATTAATTAGACTAAACAAAAATGAACAAAAATTACAAAATATCCGATATTTTTGTTTTGTTTATAAAGCTTTACAATCTAAGCGACACGGAAATGAAGCAGAATTCTAGTGTATAATTTGATAATAGCATAAAAGTAAAGTTCGTAATGTACACGCTATTTTAAGCTTTGTTCACTAGAACATAGTTAGAAAAAAATACGCTATGTTCTAATAAACAAAGTTTAAAATAGCGTGTACATTACGAATCTTTTTTATCACCTAATTTAATTCGTAACTCCAACTAGCGTCATAGACCGAACGATTACCTAAAGTCGATTGTTTATTTATATCGTAAACGGCAACTTAATTCAAGTTTCAGCTTGAATAAGAGGCTTTTTGTCTCATCTAAAATTAATCTTTATGGTTCGGCTTAAGTTTTATCTGCGAGGCAGAACACTAATAATTATGGACCTAACGAGTTTATATGAATTAAGAACGCATAAGGAGGCTCATGTAATACTACTCTGCATTGCTATTAAGAGAAGGTAGTAAGTAACCTCTTTGCAAATGCTGAGTGAGTGTGGCACCTTAGGCAACAAAAGTACTTACTTCTTTCATCTCTGCTGCAGCAAGCTCAAATAAATATGTTCGTAAATATACATATGGCTAAGAAAAGTAGTTTAGCTTATAATGTATTTCATAGATAATACACATAAATTGGTTATTATAGATAAGCAACTCAATCCTTCAACAAAAAAGTTTACGGGCGTCGGCCACTAGATTGCTTCACTTCGATTAGTTCCTCATTGCTCCTGTAGATGGCAGTAACATATTACTTATCCTAAATTTTAATTTTAATAAAGGATTTTGTAAATTTTCAGAAACCACATCGATAAAATTTAATCAATGTGTCTAAAACAAATAAAGACTTGTATGATATTTTTTTAATTATTTTCAGTACTTAACATATAACTTTAGGGGCATTCGCTAAAAGATGTCGCTAGTTTCCATCCAAAAAAATAATTGTCTTAGAGTATCGCAGTTTCAGGGCCCTGATGTATTAATAATTGGGGGTAGTTATATAGATTCATGTGGGCCACAATGAATGAATGAAGATTTATTTTAGTTTCTTAAAACGATAAGTCACAATCCGGAATTGAGCTTCAATGAAAGCAATACTTCAATCGAATACAATATACTATGAAGTACTTGATCTTGTATGAGCTCAGCAAATTGGGTGTCTAACTTCATTGAATTGATTTAAATTGAAACTAAGCCATGAGACATTACGATTTAAAATATATACATAATAATATGTAGGTACGTCAATAAAATCCTTTTGGAACTATAGGCGCATTCATCGACTAAGAAGAAAAAAAACTAGCGTACTAGGTACTTTGCAAATCTTAATATGTTACAATTCAAAATACTTGGATATTACTATCATGAGTACAGACACTAAATACTCGTATATTTGGCAATGACGTCATAGCTATTAAACGCATATGATTTCGCACTCAAACCGTCTATTGTTATTTGATAAAGCGCCGTTATAAATTTACAGACGATGTCTACATTGTGTTCTTTTTACGACATCGTAAACGTAAATCGTTCGGGGCGTAGCTGAAATAATTTTATGTAGTATTCTCGGACTACGCGGTGTTGATTGTAAAATCCGAAAAAACATTCCAAAGATATAAAAAAACATATTTGAATGGGGGACACGATTTCGATATATTGTTTTGTTAAAATGAAAAGTTATTACGAGTAAAATATAGGTATTAGATGCACAGGAAACTTGTTTAAAAGAGGTGTAACATCTGATTTAATTATACAAAACCTTAATTTCGGGTCGAGTCGATAAATCTAAATATACCCATGCGTTACCTATGAGGCACTAGAAGCTTATTAAAACTGTAAACGAAAACTGCGGTTTTTAGTGGGTACCGGTCTGAATAATCTCTTCTTTTGATTAATTTTATAAATCACCGTGCTCGTCAAAGAAGTCGAAAGACTTGATGCCTGAAAAAAATTCAATATAGCCGGCAACATTAACTCACGTCCAGATCCAATAACTCTTGCACTAGACGCCTTCAGAACTAGCACTCCGAGGACGTTTAGGAACTCTGGTAATCGCACTGAGTTCCTCGCTAGGTATTCTGGGGGAGTGCGGTTCTGATATGGTGTTAGATGCACACCCATAGCGACTGTCTTTGAGTTGTTAGACCTACCTGGTGAAACAGGAAAACGTCCCAAACAAAAATATACCTTGTAGGTATTGCGATTGCGGACGAGAATTTTTTTTGGTTGTACTTGATCTAATATGTGTAAATGTTTCCGATACTAGTGAAACAGTAAATTCGAACTTCTGTCATTATGAAGTACGAGAAAATCATAGTTGAGAATCCTGTAAATTGAGAACGTGTTTTACCAAAGATCGATTTTCGAAACATTAAAAAAAAAATTTTTTTTCGTATCTTTGTCCCACACTAACGATAAGTCCGTGGGTGGACTAACTTGTGCTCATTTATCAATGACGATACAGAAAAACTAGACATAAAAATTTTTAGTAATAATTGTTACGCACAGTGCTCCGTCTGGTATAGTTCGTTGTACAGCTTCACAACAACGCGCAGGTGTCTCCCGGCCGTCTGTCTATTCTAGGATACATGTGACACTGTTTGCGTCACGCTCACGAGCTCTCGCGTCAACAGCCCGATCGCGGTGTTGATGCCAAACTCGATTATAACACTGAGACCTTCCTTCATAGCGCCGCCCGTTGCCTCACATTGAAATTGAAAATTACTTTTCATTTAGTAGGGTGAGCGAAATCACAGGCCACCTGGTTTGAAGCTTTGAAGTGATTACCGGAGCCAATATGTACTACAATGTGAACGCATCGCACCAACCTTAAGACTTGAGGTTTATGAGTTGTCCTGTAATAGATTAGATAGCGTAATTACTATTTTTATTAGGTTTTTTTTTTAAATTTTATAATGAAAAATTTTTTTAAACATTTAAAAAAATACGCGAGATTATTGCCTGTGAAAATAAAACACTGTTATTTTGATATTTAATGGGAACGATTCGTATTGTTGTACATCAACTTTATACGCAATAGTAATGTGATTAAAAGAATTTTTGTGATAATTGCAAATATTAGTTGTATTGTGACGTAATAAATAATTGATATCTTAAAGGCGGATACCTAGTTTAAAGAAAGTACAATTTACAGTTTAAAGATGACTATGGACAGCTGTAATCCTAAATGGTATGATTACCATGGAGACTGCATGCGCATTTATCTGCGAAAGCATTAAAATAAATAAATTGTGGGAACATGGCGCTATGTCCATCGCACCATCGCGGTATCAATTCAGAATAAAGTTATGTAGTGGAAAGCTATTTTTTTTGTTGTTTGACAATAACCCGCGTTCATTAATTGATGATTCTAACCCATTCATAATAATATTATTCCTTAATCTGTATGGATTATGTATTATTCTTGCTGTTGACGTTATTTAATGAACGTTCTGTCTGAATTGAAGCTGAATAAAAACATTGAGTCACTTTTGAAGTAAAAAATTATCATGCGTTTCAATAAGATTGTAATTAATGTTAATGCTTGTACTGCCATTCTAATAGATTGATAAAGCTTTAATGAAATAAAGACAAGTCATCTTCAAGCGAGAGAAACTTAACAAGAGAAATTTCGATTTTTAACTTATCAATCCCAGATAAGCCGATCTAAGTAGAACACTGCGTTCAATATACTTAAACTAGAGCGCTTAGACAAGTTCTTTTCGATGTTAGGTATCTTATTTTATAATACGAATAAATAATAAACAATCAAATCATTTGTGTAGTAAAATAAACAAAAAATTTAAAGAAAATTTTAGAACGCAGGGCGTAGATCAAGTAACCAAGCCGATTAGCTTCCATGCCGCTTAAAGTGATCACAGGTAACTCTCCTATAACAAGGTAAATACGTTCCTACAAAGTCCCGTGTTGTGCGAAGCCGTGTTCTATGAGACTAGAAGCCAGTACAATAAGAAGAGTCATTTTTCTGAATGAAAAATCTCAACTATGCCTGTATGTTTTATATATATAATTCTACTGTACGTGTGTGTGTCATTGAACTCCTCCTCCTAAACGGCTGAACCGATTTGAATGTATTTTTTAATATGTGTTTGGGTGGCTCGATAGTTTAGATTCACAAATCAGCCCGGCAGATGGCGCTGCAGTCGATATCTAGGTTATTCCTCTAAAGCTCTTCTCTGCAGCTAAACGGCTGGATCGATTTGAATGAATTCTTGTGTATGCATTCACAGGACAACGTCTGTCGGGTCCGCTAGTTAAACATAAAAATAAAGCAGTAATGTTTCGGTTGTTCCCATATATTGTGTGTCCACGAAGCTTAATGCAATTTTCTTAATAATTTTTAACAAAAATCTCGTTATCGTGTTGCAAAAGGACCGTGTTAAAAGAGGGATTTGGGGAATTTTTCTTTTCGTGTTAGAGTGGAGCCGTGTTGTAAAATACTTACGTGTTATAGTATAGGAGGGTTTCCTGTACTCGATAGAGATAACGCTTCATTGTGTGTGTTTTGTAAAACTAGCAACCAAGCTATGTAATGTTAACAAAAACCTATTATATTAGTGGCACATATGATGCCCCTGGGCAACGATCTGGTTTAGTTCTTTAATTGAGCATTTAGTCAAACAGACTTTGTCTAAAATTATCGGCGCTGTGTATTGCATCATGTGTTGACAGGTTGACAGATTACTTTGACCTAAAATCGACTATCTTATTCTTAAACTTACATACAATCTATACTAATATATAAATCTACAGTGGTTTTTACGCATGTTCTGTTAAAACTACTGAACCATGCATCCGATCTACTTGAAATTTGGTATCCATGTAGAAAATACATGTACTTAATGGATAGGCTAATATTTATATGAGTGTTGGACTCCCTACACCAGTTACGAGGGCGCTAATGATCAGAATCTTTGTGGGGGTGAGAAATAATAATGTTAATTTTAAATGGCCAGCGAAGCGGACGGGTACAGCTAGTATTTCATAAATGTAAATAAATATTTTTTTGTTTATAATTTGTGACACAATATATTTCTTTAGGTATACAATTTACAGCAGCAAGACAAGTAGTTATCTTTTTACTTAACCTGCATAAAATTTAATACATGAGCAACGGTGTAACAAACAGATTAACAGGGTCTCTATTATTCTATAAATGCTACCATTACAAACAATTTTATTGTGACTTGTATGAATGTGCGGCGTATTGACATTGTGATTTCTTTAAGCTCCGTGGGCTAATAAATCAATTGATTTATGTACGTCATTAAACACTACACAATATATCTAGAAAATTGTAAAATACACAAATAAATTAGAACAATTATGAACTGTGAGAATGTTTTTAATAGAATACGATAAACGTTGGTAATAAATCAATATATTTTCTATTTGCTCGATGACTGAGTAAATATTATGTAGCTTGTTTGCAATATTAATGTTTGTCTTTAATTCGCGACTTCAAACACCTGATTATGAGGTTGACGACATTAAAAAATCTTTAACGGTATCTCAACCCACGCTCTCCATTTAATTTTTAATACAATTTTTTTGTCGATACCTCTACCGTCGTCCGATTTTATTGACTATGTAAATTAATCTTGGTTATTTGCGATGTATTTTTTTTGTCTTAATTTTATGGTAAAACAATGATGATTGTGTCGGTTAAGTTATATTTTAGCTTTAAAATTCTTGAGCGCTCTGACACACCCGCCCACATATCTTGGTAAAGCTAACTGGCTGGAAAATTATTCCGAACTTTTTTTTTTTTTATTGTCCTTGTAGGCAGATGAGCATACGGCCCACCTGCCTGATGATGGTGAGTGGTTACCGTCGCCCATGGACTTCAGCAATGTCAGGGGCAGAGCCAAGCCGCTGCCTACCGTACTGCAATACATACAAAGTAATAATTTGATAGTTTCATTCGTTTTTCTCTAATACTCACAATAATTTTGATTTGAATAATTTTTATTTGATTGTTTATAATTAGCGATTTTAGAAAGTAGGTATGTACTCGGAATCCTTTTTTAAATTTATTTTATTTTACCATAGAGTGCTTTAACTGGTTTTATCGGTGCATCGAACTCAGACGCGATCGAAACGAAATACCATTATAGCGTTATTTCAGTCGGGTATCATAAATGCAATGGCTATTCTTAACTTCATTCGAACAGAATGTAAGGGCTAGAAGGACGTAAATAGAATACTATTTCATCTTCTCGCATTAAAACTATATCATCTCAAAACTTAATATTTTACAGGAGAGTGTTTTAAAGGTTTAACATGTGATATTTTTAATATTAATTATCTTTGCAACATTAATTTTTTACCACTTACATTATCTTTCTTTTAAAGTAATATATAATAATGTATTAATTTTGTTATAGTAGTCAAACTAAAAAGTAGTAGGTAAACTAAAAAAAACTAAAACTAAACTACGCTCTTTTGACAGTATTTATGAGAAAAATACTGGTGATACCAAATGATTCCGCATATTAACTCAAATTCGAATATTTTTGGAAATTGTACACTTTTAATCCGAAAAGACGATTTGTGTTTGCCTACAAGTTTCTGGTCATCTTTAGAAATATTAGGAACATTTTTGCTTTAATTGAGACCGCCGTTAAAACTATCAAGCGATCGATGAAAGGTTAGCCGTCTTCGGGGGGCCTGACCAGGTGACGCGCCGTCTCTATACGGGGGTGGTGCGATCAATGTGCCCTATACGGGGCGCCCGTGTGGGGCCAGTCCCTGGCCGTGGGGGTAGCGAAGTTGCTGCAACGGCCGCAACGCACCATCGCGGTCAGGGTCATCCGTGGTTATCGCACCATCTCCTTTGAGGCGGCGTGTGTACTGGCTGGGACGCCGCCTTGGGTTCTGGAAGCGGAGGCGCTCGCCGCTGACTATAAGTGGCGGGCTGAACTTCGTGCCCGGGGCGTGGCGCGTCCCAGCCCCAGTGTGGTCAGAGCGCGGAGGGCCCAATCTCGGCGGTCCGTGCTGGAGTCATGGTCCAGACGGCTGGCTGATCCTTCGGCTGGTCGTAGGACCGTCGAGGCGATTCGCCCGGTCCTTGTGGATTGGGTGAATCGTGACAGAGGACGCCTCACTTTCCGGCTCACGCAGGTGCTCACTGGGCATGGTTGTTTCGGTGAGTTCCTGCACCGGATCACAGCCGAGCCGACGGCAGAGTGCCACCATTGTGGTTGCGACTTGGACACGGCTAAGCATACGCTCGTCGCCTGTCCCGCATGGGAGGGGTGGCGCCGTGTCCTCGTCGCAAAAATAGGAACCGACTTGTCGTTGCCGAGTGTTGTGGCATCGATGCTCGGCGACGACGAGTCGTGGAAGGCGATGCTTGACTTCTGCGAGTGCACCATCTCGCAGAAGGAGGCGGCGGGGCACGTGAGAGACGCACAATCCCGCCGCCTCCTCGCCCAAGCCCTGGCCCTCTAAGTGTTTCGGATCCCCCTCACATGTCGGTCTGGGGACCGGCGAGGGGGGCCTAAGAAGACGACGTGCAAGCTGCTCTGCACGCGTTTTACGCAAGAGAATCCGGGTGATGGAAGGCCGGCTATCCTCGACCCACGCTGATTCTGGCCCAGCGGGGTATTCCGTAGGGTAACCCAGTCTAACCGGCGCCATCTAGGCGGACTTCGGACAGTCTGCCAACCGAGAGGGCTGGTGGTCGTGGCGCCGACGACCGCCAGTCTGGCGTCCCGAGGGGGAGGGTGATGGGAAAGATGTGCTCCGCACTAAACGCTTCACTTTCCCCCCTTTGCCTTGTCATGAGTTCTGTCTCATGCGAGGTTTGGACGTTGGTTGTTGAGCGACAGGAGGTTTTAGTCAGTTCGACTCTGACATACCCCGCCCAGTATCCCCAGAAAAGGGCGGAAGTCCGGCGATTTCCTCCTGACAAAAAAAAAAAAAGGTTAGCCGTCTAGTAACTACCGGCTGTATCGTTAACGATTATTCCTGTATATTGGCAACACACAGTTTTAAGGAACATGTACTTCTATAACTAGCTTAACTAGCTTCACAACTATTTACTTTTAGCGCAAATCGAATTAACGTGTTTCTTTTTTTTTTGGGGTCGATATTTTAAAACTATTTCTTGAATATATCTTCTGTATAGCAGCAAAACAATTTAGATAAAAAGCAATCGTAAGGTTGAGATCGTGGATCCGAACGGTTTGTTGAGAAACAGCAATGGACACGAAGATAAAATGGTAAAAATGTATGTCAATACGTACATTTCTCAAGAGAGAAACTCATTTTTATACGGGCTCGTATTAAGTAAAGACAGACGGGAGGCTATCATTGGCTCTTCATGAGGTCATTGACCTCTAACATCAGCTGATTTTCCAATGTGCTTGCGGGCAGCGCAAGAAACTGACTAAACTGAAATTACGAACATGATAGTTTTGTTTTAATTTTGTCGGTAATAATATTAAATAACTTTTCGCCGACTGTCTCGTTCAGCCAGGTATGGTTTTCATGAAAACTGAAATGACAAGCACGAAATCTACCGTGTTACATAGCATCAACATATTTAAATTGGAATAAATATTCCAATGATATTAATGTATTGAATACTTTTTAAATTTAAGATATGATCTGCTCAACGTGCCTGCAGAAACTAGGGAGCTATTAGTGGAAATGACGCAAGTGATAAGCAATAACTTGTTGGCTGAGTGCGGAGGACACGTCACTGAGGTGGTGGACACTCAGGTCGTTGTCATCATCGTGGTGAAGACCGCCATCACTTCGTTGAATTGGAACACCGACGAACAATACATGCTGGACGTACAAACTAGAGGTGAGCTTGTGAATTGTGTGATATGATCATTTTATTTTCATTACGAACCAATATTAATGAGCATGTTAAAATAAAATGAATCCCTAATTGCAATAAACGCAATGGAATGCAAACAATGGAACAGAAACATAATCAAACTATAATCAAGAAATTTGTTATTAGCAATTATATCTTGCTTAAAGCTAGAATATAAGATGAAAACATATACATATTTCAGCAATGCTATTGCTATTTTAGGAGGAGAAGTCTCTGTCCATATAGAAGCAGAAACCATTTACGGAGCTCGTCACGGCTTAGAGACCTTCTCTCAATTAATATCATCAGACAAACGTGACTTTTCTGATGTGGAACATTGCGGTTTGGTCCTCGTGTCCGGTGCAAAGATTCGTGACAGACCGATCTACAAACATAGAGGCTTAGTTCTAGATACTTCTAGACATTTCATACCGATGGTCGACATTAAAAGAACTATCGATGGTATGGCGACAACAAAAATGAATGTCTTTCATTGGCATGCCACCGATTCTCACAGTTTTCCTTTGGAAGCGAGTCGGGTGCCTCAGTTTACAAGGTAATACATACATATATTTTAATAATGTGTCTTTCTTGTCTGGTTTGTTTACCTACACTATACTCCATATTTCCATATTGTTGATTTATTATGTGTGTAAGTATATTAGTATGTATTGTATGTAAGTATGTATATTGGTATATATTATATGTAAACGGTATATAACTGTTTATTGTATGTATATATTTTCTATAATAATGTATTGTCTATGGTACACCGCAACATACCTGCTATATTTTTATATTTTACAGAATTTCTGTAAACTAAACGGTTGTCTGGAAGAGATCGCTTTTAGCGATAAGACCGCCTATTGTACATATGTGCTTTTTGACTGTTTTTTTGAATGTAAATTGTGTTGGTGTGCAATAAAGTGTATTCTCTCTCTCTCTCTCTCTCTCTCTCTTTCTATACTCACTGTATAAGTAGGTACTAGGTACGGTCTGAATTACAGTACAGCGTAGATTTGGAATTGTGCCCTACACTAAAATAAATTCTAATTAGCTGTGTGATCTATGCTCAGAAAAGTTGACTTTTATTAAATTTCTTGCCGAAAATTCTCTCTGCATTCGATACAATTGCAAAATTTATGAGACTTTTTGAAAGTATTCTCGTGAACTTCTATTTGAATAGAAAAATATATCTAATAAGCAACTCTTAAAAACAGAAATTCTTAATGTGAAAAAAAAAAAAAAAACGTGTGCATCTCGGGACGACCGACAGAAGTGATAACTTAAACTAATCTAAGTTAAACTATTTAATATTGAAATTGATAATGTAAGATTTTTATAACATAAATTAAAAAAAGATATATAAATAGAAGTTACATACGTACCGCTGCCGTATGCGTGAGAGAAAGAGAAGCAGACAGACTGGCGCCGTAACGCGTTACGTAACGAAGCGGTTTACCCTCCTATAAAAAGTTACCACTTCAAAAATCAGGATTTTCGTTCCAGATATGGCGCCTACTCGGGCAGCGAAATGTACACGACGGAAGAAATACGAGAGTTGATACATTACGCGAAGGTACGCGGCATCCGAGTCGTCATTGAAATAGACGCGCCGGCGCATTCAGGAAACGGATGGCAATGGGGAAGGGTAGGTACTTCGTATTAGTTACGTCAACATAATTAAAGCTCGAACGCGAATTGTAAGAAGTACAATTTTACAATTTTTAATTTTTTTTAATAATTCTGATAAATTGTAATTTTATTATATTTTGATTTAAATATTATGTAAGTGTCTGTGAAATTTTAAGGGCTTAAGTTGCCTGAAATAAACGCATTTCATTCATTTGTCAAGAGAGTTTTTAGCTTTACAGGTGTTTTTTTATGAACAAATCACGCACGGTCGGCCGGCCTCAATTTAAGATTATAAGTAACAAACTTGTTCATCATACGATGGTTTGCTCGGCGTAGGAATCGAACCCACGACCCTTGGGGCCACAGTTAAAGCTACTAGCTATTGCACCACCGACTCAGTTGACTCGAATGATTTTGACACTGTACACAGACCGAACGATCTTCCGCGTAACGCTGTTAGCGTTAGAAAGAGATGAAAATAGCTGTTTGTTATCTAAACACCTTAGTATCTCTTTATTCCCGCAAAGCAAAAAATATCTGCTATTAAGGGCACTTCATAAACTATTTTCGAAGACAGACATGACGTTTCTTTTACTATTACAGATTTGATTAGAAGTTATTGCTATTAATAAGAAACCTTCCTTACTCTTAAATATCAAGTGTCTTTATCTATGCTAAGGTAATGGACGTTTTGATGATATTATATATCCATCCATTTCAAACTTTAATGTCTATCTAATCTGAACAAGAGAAGTACCTAATAGATATCTGAAAGAAACGGCTTAGTAATACATAGCATTATATCTTGGAGAGGTCGTTGTCGGTTGATCTGTATCATATTCTTAACATAAAGTCAGATCATTGCCAATATGAGATACCTACTCATCCACAAAAAAAAACTGTCCCTTTTTCTAAAACAGTTTTAAGGTTTTATACCTAAATATGGCGCGTATTAAACAAATCCATACTATTTTCGCTTCATTTTTGGGTATTCAAATATTACATACGAGATAAGAACTCATTGCCCCCAGACTTCGAATGCTAAATAATTTTGACAAAGACAATTACTTGATCGGGTATCAAAGTGTATCGAACAGGTTTACTTATAATTAACTAGCGACCCGCCCTCGCTTCGCGTCGGGAACTGTAATTTATTATTCATCTTATTGAATTTTCTTTTATACAAATCTGGTCCTGATAGTAGAAAACACAATAAAAAAAGAACGTAACAAACAAAAAAATCTAATCTTTCCTCTTCTTTTAGTAATCACTATTTTGGTGATAATGGCTTTCAAATAAAATATAGATATATGCTGTTACGGGCTTTTTCTAGGACTATTTAAGATAAACATTTCCATTTTATATCATATATTTATATTTATATATATTACGTGTAACTCCAACTAATTTGCGGTCCACGCAAAAATAGCTCGCAGATGGCAGATTTTTTCTTTTTATTTTCCTCTTTCGTTATATTTTGGGTAATTCACTCTATATTTTTATCAATTATAGCCTATGTGTTATTCTGATCTGTAAGCTTAGTTTAGTTAGTATTATAGCCTATGTGTTATTCTGATCTGTAAGCTTAGTGTCATATTTATTATATTTATATCGAATCCACAGCTTCAAAAATAAGTTTCAAGCTTTTAACTCTGAAATTGACTTGATTGATAATTCCATACAACTTTTTATTTCCCCACTTTCAGCCCTTTACAACCCTTTTTTCGTATTAAAAACGACATTAACCCATGTCCTTTCTCAGGTTCTAGACTATGTGTGAACCAAATTTTATTTAAATCGCTTCAGTAGTTTTGGCATAAAAGCACAACAGACAGACAGAGTTACTTTCGTATTTATAATATTAGTATGGATTAGTGATTGAAACAGAGATATCCTTGCTTTCAAACCGGTACAAGTCTGTTTTTACGCAAAAAATATACTGATTCTAATCTAAGCCTACTAAGCTGTACTGTGAACGGAGTTTTATGATTCTGCTGTTGGCGAAGGCTACATACACTTCTGATTAACTTAAGTCATGGATAATGTTCGCGTCTAGTTTATAATAAAACCGATGATACTATGTTTAATTCCAGGAATACGGCTTAGGTGATTTAGCGGTATGCGTTAACGCGTACCCCTGGAGACATCTTTGCATCGAACCTCCTTGTGGTCAACTGAATCCAGCGAACCCTAACATGTACCGGGTGCTGAGGAACTTGTACCAAGATGTTGCGGATCTGTTGAATTCACCGCCATTGCTACACATGGGAGGAGACGAGGTAATTTTCGCTTAACGGCTTATTCTTGAAGGTTGAAGGCTAGGTAAAAGAAACACACCAAACTACGTTGGAAACAAAGCCTTTTGATCTTTGAGAACATGATAAAAAAGCCATCTATATTATAACTATATCACCCAAATCGCTAGAATTTATTGCATTATACCAGGCGCTCCAAAACTTATTTTGTCTACTGCCCACTTTGAGAATAAATTATTTTTTAGCGCCCCTCATTTTTTCACCAACTTCAAAAACCACTATAGCGAGAACTCAGTCGGTGTCTAAGAGTGATGAAATTACAAATCGCCTCCCAAGCCACTACATAACGCCTCCATTTTTTTCTGGGTCTCTTACCACCCCCCTTTAGGCCTACAGCGCCCACAAGGGGGCGTTATCGCCCACTTTGGGAAAGGCTGCTTATACATAAATGTGTGTACAGCATATTGTACTATTTATTATTTTGAGCTAGCACTTGCAGGTTTTGGGCAATTGAATCAAACAGCCAACCCAGATAAATCTTGGCACTTTAATCGTTCGGCCCTGCGATTTATTAATGGTAATTTTCAACCACAGCTATTCTTAAGGTTGCATTATAAATCGTAATCTGTGAAATAAGCCAAAATGCTTGCAAAATACAATTGGCCTTACTTAAATTTCTTTAGAATAAACGTACAAACAAAAGGACTAATAAACTTTCACATTTATTAAATTATTTTATTATCAGATAAGAGCAATCCTGACATACTGCATTTGTTTGAAGATGGCATTCTTAAATTTGTTAAATAAAATGCTAATGATTTTACTGTGATATAATTGAGTTGAAATCTTGAACTTTTCATGATCAAGAAGATTTCTGGTATGATGAATGGCGCAAAATTGGTATCAACAATTGATTTGGTTGTTAAACATTTCGCTATAATAGTCTGAGGCAATGAGGTCATGTTGCACTAGTTCTTACTAAAGTTAAAGAGAACATTGGGAAGATTGAATTAAACAATTAAGAGCTTTAATATTGAGAAGATTAAATCGTAGGTTTACTTCGGGTGCTGGAACTCGAGCCAAGAAATTATCTCGTACATGAAGGACCAAGGATACGATACGACGGAAGAAGGCTTCATGAAGTTGTGGGGTGAATTCCATAACAAAGCCCTTCAAATTTGGGACGAAGAGATTTCCGCGAAAGGACTGGACCCACAGCCCGTGATGTTATGGTCTTCGCAACTGACACAGGCTCAGAGGATCTCACAACACTTGGACAAAGAAAGGTCGGGCATGTTTTCAATGGCATTTTCTTTACGTTAACTTTTCATCATCGAGTATCATTATTTTTTGAATCAGTGGTTGATTTTTTCGTGAAATTAAATCTGCAGTAAAAAAAAATCCTACCTAGTCGTTTGTAGCCTAAGCGGTTATTCCAACTACAATGAAATGAAATTGAATACGAATAAAGAAAATGTATTCAAAAAACGATAGAATAGAAGATAAGCTTTTTCTACAAAACAAAGGGACCTTTCTGTAATGGTGGCACTAGGTGGCACTCTAGTAGCTTCAAGAAATCGATGTTTTTCTCACACTTACAGTTAGTATCACATATTTAGCTAGTCTCAGTGGAACAGGTTTCATTAGTCTTATCGTGTATAAAATTGTATTTAATGCTGCTTGTAAAATCATATTGCATATTCGCTCGGATTTAAATGACTATGTTGCCTATTCCTATGGCGAAGTAGTATTGGATTTCATTTTAAAGGCCAGAGTCGTAGTTTCATTCAGGGATTGGAGCTATTAAAAAAAATTACATTAATTATTCTCTGATTTATTACCATGGGATTGGGTATAATATTAAACTATCGTGCTTACAGATACATCATTGAAGTTTGGGAGCCTTTGAACAGCCCATTATTGACTCAACTCTTGAGGCTCGGCTATAGAACTGTTTCAGTACCGAAGGACATTTGGTATTTGGATCATGGCTTCTGGGGCAGAACGGTATATTCCAATTGGAGAAGGATGTATGCTCACACTCTACCACGGGACGAAGGCGTGTTAGGCGGTGAAGTGGCCATGTGGACGGAGTATTGCGACGCTCAGGCCCTAGGTAAGTTGGTTACTAGACAATGTAGCTATTTAGAGGGTAGGTATGGTCTAACCAATTGAAAAGAAACTTATTGGAACTTCATGAAAAGTTTACTGCAAAACAACATCGCATGTTCACGACAGGTAGCGCGCGAGTAGTTTCTACAAATGTATGTGATTCCCATATTTAGCGATGATCAGTCGAATATGACCGTATTTTATCTCTATATAATGAAGACATGAATGGATGAAGGGAATATGATACAATTTGTTGGTTTTGAGAAAACGGGCAACAAACTTTTGATACTTATACTTTTTCTTGATACTTATCTGCTTCATCACATGTAATTTCTAAAAAATTCCCTTAAACCGGTAGTTTTAAGGTCTAATATGGTTTATAGGCACATAACATCTTCATTCAATGTGAAAACTCAAAAATCTTAAAAATTGTACTTACCAATTCATTCATTCATTCATTCATTCAATCATGTCTTCAAATGTTAACAGATTTTTGTCTGTTTATCTGTGCTTCAAAAAGTATCAGGGATTTAATTAGGTGAACTTGTTAGTAAACATTTTGTGTGAGTTTAATATTGTTCGGTTAACTAATTATGTCGAATACAAGAAGCATTATAGTTGGCTAATATTTGCTTTCTGTATGTAGACACCCGAGTATGGCCGAGAGCGGCTGCAGTGGCGGAGAGGCTGTGGTCAGACCCGACGTCCACAGTGTACAGCGCAGAGCCGAGGCTGCAGAGGCTCCGGACGAGACTGATAGCTCGGG

> Genomic sequence of BmGlcNase1 in 872B
TTACTGGACAGTGGCTTGTGATATCATATTGTTTTAATAGCTATATTTTATGTTGATAACTTTTTTATTGTCTTCGAAGGCAAACGAGCATGCGACCGGATGGTGAGTTGTCATCATCGCTGATGGATGTAAGCAATACCCAGGGCATAGCCAAGCCGTTGTCCATTGTGTTTTGTTATAAAGAATTAAATTTATTTGAATTTTTCCGTTTAAATGTCACTATTATATTGGGTAAAAATTAACGCTTAGTTCTTATGCGTTAATTTAATGGGTATCATACTATGATGTACGAGCTAAATTTGCAAATATATTTGCAACTATAATATTTAAAGCTTTTGTGGCTATCTACGTTACAAATACTAAGTATTATTTAACGAGCTCTTTTCAACCACTTTTTTATTTTGGTGAGTGCTCGACATTTCAGCGTTGTGACCACTGCTATGTTCACGGGTAGATTGAACATTGCAAGTAGGACGATAGAAGTGGGTAAATCTGTTGTAAGTATATCCTCTTTCTATTAAGTTTTAGGTACCTATTTTCATTAGACTCGATGACTTACCCAGACATTGTTTAATACTCATGAACGTTAAATTCTTGTTACAATAAATTAATTCATTGTGTATTTACTACAAGCTTATTAGTAACCAGTCGTCTTAATTCTAGTGGCCCTCTAACTAACTACCGTTATACTCAAAATAATATTAAATAAGTAACAGATAATAGAATAGAATTTTTTTAGCAGAATCCATTCTCTACTCCCTACTCTCTCTATAATACCCATTTTTAAAAGATGGCTTTAATTGTAGGTACTTAGACTTGCCTTCTTTTTTTTATTAGTAATAACTGTGGTCCGAATTTCTTACGATTAAAACTGCTCTTATTACTATATTATTCCTGTTTCCGAGGAGGCTCGTTGGCTATTTGGGACTGCCCAATCCACCCAGTAAAAGTATACTTCCCCTGCACCTCTCGCTTGAGTGCAGTCAAGATACGCCCGGGACAGAGTCTATTTGAACTACGAACTAGGCCTTATAGTGCGTGCGTCAGCCAGAAAGTGAGATATGCTTGATCATGGTTCTACTAATTCACGAGGACAAAGTGAATCGCCTCGACGGTCCGTAGGTCGGTAGATGGGTTTGCCAAACGGTAATTCAGTGATTGAACGGAACCTGCCATTCAGTATGGCTCGGCACCATCGATCAGCCAATGCCTGTTGCAAGCTGCATTAAGAAATTTCGTTACTAAGCACATTAAAAACATAGTAAAATATGAAAATTTGGAGTCATATTTTTAGAGTTACAATGCTTTCGGAAACTTTTTCACAACACCCTGTATTATTTTGTTGGAGCAAGGAACGATACTAGAAGTCATCGTGGCCTAAAAGATAAGATGTTCGGTGTGCGCGGTGTTTTGAGCGATGCGATTGTGTCGTTGTTGAAATCCCACGAGCTTAACACGCGCTTATGAACGATTACCAAGATGAGAGAATAAATAAAATAATGTAAAAAAAAAGGGCCAAATTGATAAATCGTCGGGTCTCTGAATGGGGTGAAATATTTCAGTTCAACCGGACAAAGACTTGTGCTTGATAAAGAACAGGTTCGGCCTAGTTTGTATTATTGTTCCCATCTCTGGGCCTGGGCTACCATATACCAGCTACTTCTAGATTTGGCACATATAATTCGGTGTTGGAATTTTCTTCTCCCCTGGTGTATTTCCTAAGCTCTATGACATATGCTTCTCAGTACTCAGCTGTAGCTAGCGGCATTGCTGTGCCCCTGGCATTGCTGACGACCTTGACCGATGCTAAACATTTTTTTTTTTTAATTAGCTATAGTGGATCGTATGTAAGCGTGAGATTTATGTATATCATCAAACTGCCAGACACGTGTGCCAGTTTGAATGGTAGTGCAGACTGTATAAAATTGAGGCCCTGACCTCAAGGAAGTGTCGGCATACATTTCGTGATATTTGTAAGTTCTTTAAGCAAAATAAAAAAAGAATCTACCATTTTGAATTAAATTTAATTATTTTAATTTTCTTGTCAATTAATTAATTTAATGTTTAATATTTCATTTGCTTATCTTTGTTTGTTCGACAATCGTATTCGAATATTTATTTTGACCTTGGTAACGTCATTTTATAGCGTAACTATGTAGGTAAATAATTAAATACAATCAGACACACATCGTGCACAAGTCGAAGGCTATTTGCAACTTGACTTAACTTTTTGTAGAATAATTCGTATTTTTAGCTGAGAATGCAGTTTTCACTTCGTGTAAATGAACTTTAAATATAAGATATTACTTAAATATCTTTTGACCTAATTGAAAAGATGATAATTGTTGAATTTCGAAGAAATAACAGTTTTCATACCTTTTTCCCATATTGCGCGACCTTTTGATGTTGTTTTCATTTTAAACATTCATACAACAAAATATTATTACCTATCACAAATAACTTGACATCGTTTGCTTCATTTTCCAGAGGATTTTACATGCGTTATGTTATGAAATACATCATCACATTATGTTCTAAATCCAAGGTATTCATGGCACATGCAAAATTCCTTTGGGCTTAGGTACATCAAAGTGTTTAAAATAAAGCAAAAAAACTGGCATCTACGTCGCTAAGACACTTCACTGAATAATCAAAGATGGACACAATATTTTAATTAATTGGCTATAAGCAATGCGGTAGACACACTAACACACAGCAATTTTAATGCATTCGGAATGTAACACATTTACGATGTGACTTTCGCCGTTGCCGGAAACTTTCACTGGCTCGGTCTTTATTCGAATTAGTATTTTTTTGTACTAATGTGCCACTGTTTTAATATAGAACACGTAGGAAGTTGCGCTCTACGAATGTGATTGAAGAATTGTGTTTTTTCGCGCTTTTGTATTTGTCGATCGTAGTATTGGTAGAATATTTTGTGTGCACATCTATTTAAATAAATAAATAAAACATTCGAGAGATAGGAGAGTGTATTTGAAGCTTTTACGGAAGATGGAGATCATGACGGACGAGAAGCGATCGGGAAGACAATGTTTATTTGTATTCGAAATCGTAAACGCTTAATGTGCCTAAGAAATGTTTGAGGTCAAAAAACTTACTTAAGGTTTGTACCTACAAGCAAGCCTTACTTAAATGCTTTCAATGTAGACAATGAACGCGTTCAGCGAGCCCCGTCAGGTGAACTAAAGGCAAGAAAAATTATGAACTGAAACTTCCAGATTGCCATTGGGTAAGTATAATAGGTAGGTACTTCTGTTTAGTTTCCTGTATGAATACGGAAGCCGCTTCTCTTGTAATTCCAAATTCGACGACCCTAGTACTTTCAAGAATTAACCAGAAACGTTATGATATAGAATTAAGCAGATTTTTTATATTGCATTGTATATAGTAATTATTAGGTATTTGAAAGTTTCCAAAAATACCTGTCAGAGCCTTTTTATTTAAAACCTGTCACACCTGGTTGCTCTTCAGTCAAACTTTCAAAGTATACGTTCTCAGAATATATAGGTGTTGATATTGATTAATTATTACGTATTAGATTGTGCTGTTAAAAAAGCTGAGACCACATGTACACATGTCTCAAAGTGGGTGGCGCCGTTTGCGTTGTAGATGTCTATGGGCTTCGGTAACCACTTAACAACAGGTGGGCGGTGAGCGAGTCCGTCCATGCAAGCAATACAAAAAAAATGAGACGCTACTTGATGAAGTTGCGTTCGCTACAGATACATTTAAATTTTACTATCAATAAACAAAAAACTAAATGTCTGCATAGTCAAAATATTCTGAGACAGTGGAACATTGACATTGATAGATGAATTAAAGCTCTAAATAGTATTAAGCAGCTACGAGAACGAATAATTAAATCAAATTCAATTTATTGAATGATGCCATAAAAAAATTATTATTGTCGAAAGCGTTTAACAGGAAAGGTAAATTAATGATTTCAGGTCATTTCAAAAATCACTTTGTTTGTTAAATGATTTTTATGCCAAACTATTGTTAACCATTACTGAATTGTTAGTAATTATTTCATTAAGATAAGTGGAATCAACACAGAAGATCTATTTAGATAGTAATTTATATGTGTAAAGAAATGTAATGGGTACTGATAATCTATCGCCTGATTTAAAAATCTGAATCATTTTCGTTTCTTATGATTGGTCTTTGATTACTTACTACGTTTCTTTCGAATTTTTACGGGCGACATAAAATAATGACGAAAAAATAGAACGTGTGTGGAGTCCTTCGATGTGAATAGCTGAGAAAGCTAAATACTGTTTTATCATTTAGATATCTATGTTGAATGACAAAATTAACAAACCGCCACAAATAGAAAAACTCAGGTTTCTGTCAAAGGCAATGACCAGTTTTACAAGTTTAAACCGGTCACGCTCTTTTTGCTCTGGCTATGTCTGATATTAATGCGGTTCCTAATTGAATCGAATTCACAATTTCATGGGTATTTTTAGCGCGAATACCATTTTTTTTTCTAAAATAAAAGTAGTAGAAACGAACAAAAAAACGATTTTTTTAAAGCCCATTTTATTCTTTTATTACAAACAGACTTAAATTTCATTTATTTGAATAGATAAATAAAAAAAAAGTTTGTTGTTCGCGCGCAAATATACTGTTAATTTACTAAGAATTGGTAATTGGAATTGCATAAATATGAGTGATTTTTTGTCTACATTTATGAAAGTACCATACCAATAGATTATAGATTATGTGCTATACGTCAATGTTAACGTTTAAATGATTGTTCTAGAAATACACGAAACAATGGTGTTTCACGCCATAAATGCGGCTGTGCGGTTAACGGTACTGAAGATTATGGGGTCAGATACGACGTGGCGACTTAACGGGAAAATTATAGGTTTTAACTGTATTTAATTGTATTTAGGTTATTTTATATCGTTGTCGAGATTGTGAATTTAAGGGAGTAGTAGTAGCGTAGAGATAATTATAATAATTTTACTAGTGTTCACCCAGTGATCGATATTCAACCATAATAACTGATTGATTTCGATCTATTTTATTTATTACATGTTACTATTGTTTTGTTATTAAAATTTATAAGAAAAAGCTGACTATTTCAAAACAAATAAACTGATTACAGAAGAGCACGAAAATAGCTACGATCTACGAACATGAAAAAATAGTTTCCAAATAAAGGAGAAAATAGTACTGAGTTGTTTTGTTTATGTACCTAATTCTTAACATTATCTATGTTAGAATATATATTACCATCTAAATTCCAAAATAAAATATTCATAACAAAACACAATTACCAACATTACGAAATACTTCTTCAAATCTTTATATCAAGGAGTCCAGTTTAAAAATATCGATTTTAGCACAGAGTACCGAGAAGTATCTCATTGATGTAAATCCAAATTACGGGCATATTTGGATGAAAATTGGATAAGCGACTAAATTTACACATAGGGACTTCTGAACGTCAATAACAGGCAATCCAAATCAGAGAATTTTAAAATTAAATTAGCTTTATTTCGAATGTGAGTGTTTGAATTAATTAATTGATTAATAAATAAATCTACAAGGGATTTGTTAAAATCTCTTTTGATGTCCTCAAAAAATTATTGTTATAGTTTTTACTGCCTTGAAGGTTAGTGAGCACACTTTGACCTATTTTTTTATTTTATTTTTTATTGCCTAGATGTGTGGACGAGCTCACAGCCCACCTGGTGTTAAGTGGTTACTGGAACCCATAGACATCTACAACGTAAATGCGCCACACACCTTGAGGTATAAGTTCTAAGGTCTCAGTATAGTTACAACGGCTGCTCCACCCTTCAAACCGAAACGCATTACTGCTTCACGGCAGAAATAGGCGGGGCGGTGGTACCTACCCGTGCGGACTCACAAGAGGTCCTACCACCAGTAATTTATGCAAAGTATAATATTGCGGATTTGATTTTTATTACACGATGTTTTTCCTTCACCGTGGAAATTCAATCGTGAACAATTGTTAAGTACGTATTTCATTAAAAAAATTGGTACCCGCCTGCGGGATTCCAACACCGTTGCATCGCTATATACTAATGCGCCGGACGGACGTCTTATCCTTTAAGCACCTACAACTTCAAAATTTATGTTGAGCGATGGCGGATTCTCATGAACATGATTGTAGAGTACCAAGGGCTGAACCTACCAAAATCCTAATTCAACAAATAAATTAATACTTTTTAGTATATAATTAAATCACACCGCTCCAAGATTTCGTAAAATGACATATATGCTTAAATATCACGACATCATCTATTACCTTAATTGTCCTGAATTACCTTAATTTTCCTGAATTCTCTGCTGGTGTCAAAGTGAGTTGATTTATTCGGGCTAACGTTTATCGTATAACGTAGTTGGACATAGCATTGAAAAGAAAAAAAATATATTTAAACAATTGTTACATAAATTAAGTGCACGTAACGTGTTGTCCCGTTTGTGTGATGCTCATAGTTAATTAGTGTACCAGCATTTCATAAATTATTTCACACATTGATCGTGTTTCCTTTTGATTTCACCTTATGATTTTTGTTCATTCAAAAGTTTTCCGGGATAATCAGGATAGATTGGATTAGAGAATTTGTCTACTTGCCGGTAAAAGTCTAGTTAGAATCGGTTCAAGGGTGATTTTCTCGGAAATATTCGTTCTTGGTTGTCTGCGGGAGCTTGGCGGAAATAATTCACAAGAAGTCACGACCCTTAGCAGTGCCACATTAATAAAAGCTTATAAATACATACATAATATATATTTCTTGACACGAATACGTTATAAGTACAGTACTAACTATTTTAAAACACTTATTTAATGAGTTCTTACCACGATTTTCACATTTAACGAGTTAAAGGTAGATAGCTGCAAAAACAATTCAAATTATAAAAATTAAAAAATTATTTTGTTAAGTTGGACCGAGACTCTCCTATATTAACAAAAAATGTTTTATTTTAGGAAATCCTTGTTCTGTGTAGGTACTGTGCTAATGACACACAAAGTTCAAAGCGTACCTATAGTCTCGACGCCTAAACAGACGCCAGTCTCTTTCAATCAACGCATTACACCAACTCACGTGCTCCGTGACTAATTAGCTTTAAAATATCAATTAAACTGATTCTCTGAACACCGTTTATTTTTGTGAACTGGTGATAGTTGATAAATTGACGATGAATCGAATTTTATTTGTAATGTTGATGTTTTTTATTGTTGATTTTATCTGCGAGTTATGGTTTTAAATTTTGTAAAAAAGTGCAGACACTATAGATTTAGATTTTTTTTGCTGTTTAGCTTCGGATACATTAGAAGATATGTTTGTTCTTAAATCCTGATAGTTTTTTTGTAGGCCATTTACAATAAAGTTCAAGGCAGTAGAAAGGTAAAACCTACATGCACCGAGCTAAGTATCAACAGTTGGCTAAAAGCGGATCTTCCGCTCAAACGCCTGGTAGCCGGCACTCGTCCAATCAGAGCGGTTCGCGCCTTACGCCGGTTCGCGCGCGTTTTATCAAAAACGCGATATTGTTCCCGGGGCGGTGCTCAGTAATTGACAATAAATAACAACAACATTACTTAAAACCGTTTAGTAATCGACTGCTGTCACAAAGTACTGGCGGACTTGGCACAACGAATACATCCTGCGTGCAGATCAGAATAGCGAATAAATAAACATTAAATTAAAAAGACAAAAACCAGGTCCGGTTTAGTTCTCTTGCCTCGTTTCGAAACCAAAGAGATGCAAAATTTATTGGTTACGCGAAGTTCATTTGTATTATATTTATGAGTTTTAATTTCGTTTAAGCTGTGTCTGAAAAAATCAGAAGAATTATTTACTTTTATGATGATTATTTAAAATTTTCACACAAGAAGCGAGTCGTTGCCTGATACTGAGTGTTAGTGAAATATCATTCAAACCTTTTATTCTCGTAAGTATTCGTTTCATTATCATAATGTGAACTAATTGTGTTTATATGAAGTACTTTAAAATTCTATTACTTTGTTAACGCACAAAATATGCTAAGTTTGTCATAACAGTAAAATGTAACAGGAATCGTGAGTTTGAGTTCGAATTTCGATGTGTATGTAATCTTTAGTACGGTTGGGATATCTTATCGCTTTGACCTAATGAATAGGTACATACTATCGCTGACAATAAATTATTATTAACGAATTATTTACAATTTAATATACTTTTTCTCTTATATGTAGTATACTCTAGTAAAATATAAGAAATCTGTTAGAATTGTTGTTTTAATACAACATAAATATTGTCATAATACATGCATATAATTGTAGATGTACATTTCAGTTTATAATAAAACTATTATACTATATAGTTAATTTTGCATTTAGCTATTGAATGAGATCGCTTTAAGCGACTTTTTAAATATTTTTTATTCCATCTATTATTATACAACCTTTTTTTTATTGCTTAGATAGGTGGACGAGCTTACAGCCCACCTGGTGTTAATTGGTTACTGGAGTCCATAGACATCTACAACGTAAATGCGCCACCCACCTTGAGATATAAGTTCTAAGGTCTCAGTATAGTTACAACGGCTGCCCCACTCTTCAAACCGAAACGCATTACTGCTTCACGGCAGAAATAGGCAGGGTGGTGGTATCTACCCGCGCGGACTCACAAGAGGTCCTACCTCCTGTAATTACGCAAAGTATAATATTGCGGGTTTGTTTTTTATGACACGATGTTATTCCTTCACCGTGGAAGTTAATTGTGAACATTTGTTGAGTACGTATTTCATTAGAAAAATTGGTACCCGCCTGAGATTCGAACACCGGTGCATCGCACAACACAAATACACCGGACGTCTTATCCTTTAGGCCACGACGACTTCAATATACAATATCAATATACAAAACTGTTAAAAATACGTGTAATTGAAAAACTACAAATAGACATTATTATATATTATTTACATTGATGCACGAGTCGAAACATTTATATCACTTAGGAAAAAATTCTATGATCAATATTGTTTACGTCCTGTATAATATGCAATGTCGAGATATTAACTTTGATAACCTTTAGAGTTTCAATTGAAATCAAGTACTGGTATATGATATTATACAAATATAGAAATATATAGAAATGGATTAAGAGAACATTATCTTTATAATACTTTTTAAGGCCAGTCCTAGTTCGTTGCTGGTATTTAGTTACTAGCCACAAAAAGTTAGACATATAAATTAACAGATATGTTCCGCTCTTTAGAATCTACCAGGTAGAGCTCGTTGGTGATTCTGGATACGATAGCTCTATTTGTTAACTTAAAGCGTAAATGTCCTTTGCATATTGCACGCAGTGTATAGACAATTCAAAAACTGCGGGATCATTGACTGCGTGAAATCTCATCCTTATACATTGAAGGTAATATGAAATGCGTATTTCGCTTATGTTACGATGGCATTTTACGTCCTTTTCAGCATTAGGAATGCTTACCTATCACTGTATCGGATAGTCTCGATGGGTTGAGCGGTTAAGTCTCTGACTAATATACTATCCGGGATTGATTTCCGATCCAAGTACTTCTCCTCAATAATTATCTGATTACTGAGGATAGTAGCTACACATTGATTTCATTTGTTGATGACTGACTCTCTTTACGAGTAAATTAGTGATCAAGAAATAATGAAAAAGCCCTCAAAAACTGGAATTCCTTGAAAAAACATGTATTGTTATCTATTTTCGACACAATTTGTCGCATAAAGTTAACGTTTTGCGGAATTGAATTTGTTCAGTTTATTTTATTTCTTCAGTGACTATGTTTAAATTAGTTAATAGAAGACTCCTGAAACTCTATATTTTACGATGGCCTTGACTACTTTATCGGCTTTTTTTAATTATTATAATATTTCGATCGAAAGGTTTGTAAAACTTAAGTGATTTGTACAGCGGACTGAGGACACAGTGAAATCGATATAGTCAGTACATTTCCCGTTCGTTAATTATGCAGTGAATCGTGCAATGGATCTGTATAACTTGTATATAGTTTCCGATAGTTGTTGTCACGGCATGCAACGGTCACGTTAATCAGTTACTAAAACCGAGTCGCGAATATCGCGTGTCGGGAAGTGTCTCAATACTGGCTCTGACCGTATCAGCTGTGATTACTACGTAAACATCACGAACGGAACTTTTTTTTCCCCTACCTATTCTAGTAACTTGGAGGGATTATTCTAGATTCACCGAACTAGTAGGTGAGCTCACGGGGCTCCAACCAGGAGTGTTGTTAACAGTGGTTCTAGCAAGAGCAGTGCTTCGCAGAATCTACCACCGGATCGGAAACGCGACCCACTGAGAAGATCCGGCGAGAAACTCAGTGGGCTGTGTCTATGGGTTAATTTACTCGTCGAGCACTTCGCCGACGTGTTCGGCGGGGACGGTGACCGGTGCTTAAGGTACCCAAAAGCACCGTTAATGGATCGGGAGGATCCGTAATGACGTGTGGAAAATTACGAAGACGATTCTGTTGTTCCATTTTTAATAAGTCACGGGACACGCGTTTCCCCGGTTTCATACAAACAATTCAAACGAAATTGGAAGACCGCTGTCTCTTTAACGGGAAGCTAGGTTAAAATTGAGGTAGCGTGCTAATTGTGCTTCTATTGTCCTATATTGTAGTGGATGTTTGTGTCCATATTCATTAAGTGAAGACCACATTCATTAATTGTTGCAGCGCTTGTCTGAGTTCATTGCTAATAAAAAATGACCATGACCTGTCCGATTAAATGTAATAAAGAAAGCAAATTATTCGATAATTGGTGTAATCATTTCGGTAATAGGTCTTTAGTTATTGACTTTGTTACAGTTTAAATTAATTTGATTATTAGAGATAATTATATTAATGAAAATAGTAATTTTTTTTTATTGCATCATAAGTTAATGAGACACTGCGCATCTCCTCTCCCAAGGTTACCAGATACTGCCGACATCACTACATGAATGTTGCCACTCATCTTGAGATATGAGATCTCAGTTTAATTTTTATCGTATAATGGTTGTTCCTCCCTGTCAAACGGACGCATCCCTGCTCTGCTGTAGAAATAGGCAGACTAGTTGTCACCTACCCGTGCGGACTCACAAAATGCCATATCGTCAGTAAAAAGTAGATATATGGTGACCTTTAATCATTATATGGAACTAGTCAAGTGGCTTTACTATATTTGCCTGATAACTTCTTGAAGACCGACTATAAATTTTTGAAATTTTAAATCTACTATGATGTATAATGCGAGTGTCTTATTCGTGATTTTTGTAATTTTTAGCTACTACGATTACATTTTTTCGTGTAAGCCGCAATAGGTGCATTGTCTTTTCAATCATTTTCGTGTTTCAAAATTCTGCCTAGCTTTTAGTATAGCTGAAAAAATAGATTTACACAAAGCATCTTACTATAGTTTAAGGGCAGATGACAAACAAACTATAAACAAAAAAATGTCAGCCTCTGAACTACCACTAATTTTACAGGTGGCATATGTATTTTATGCCGAAGTATAAATGTATTATCGTCTCAAGAATTAGCTCTGTTACCATACTATTGGGTTTTACTTCTCTTCTGTTAAAAACAATAATTCAACTACCGGTACATCGCGATCATCGTGTAAACATCTGCATCATAAAAAAAAAACTGAAAAACAAACCTGTACAATACAGGTCCGACTAGAACTCTCAGATAATTGCATATTATTTTTATGTTTCATATAAAATATAGCAGTGTTATTGATTACAGTTGTTCTCATTCGATTAAACAAAAACAGTTGAGCAATTCACAGCGCATCCGACAAACAATTAAACAAGTACCTATAATATGAAAACATGGTTAATAGGCGTTTCGTAATATTCTGCTCAGAACTTAATGAATAATGTTAGAAAAATGTCGCATGACTAAAAGCATCTCAACATTAATCTGTACTAATAATTACAATGTAAAAACTGGTATTTTAAAAATTTCGATTTCTCAAAAATATAGGATAGGCGGATAGGAGTGAAATATCGCTTTAAGATATAGTCTAAATTTAATCATAGGATACTTTTTATCATGATAAATGACCCGATCCAGGCGGCCACGGCTATAGTAAATACAAGAGTGGGTCAATTTACTTTTTAATGGATCTGCATCGACTCATTATGAACCAGAGAATGACTCAAGTTATTCTTTACCCCATCGATCGTAGATCGATGCTTTACCCCGGGAAAATGCCACTTATTTCATTCCTTTTACATATTACATATTTACATTTCGTAACATCAGTAAACTGTACCAAATAAATTTGAACTGGTATGATAATCAACCTGGAAGGTCTTGTTTGGAATTCATGAATGGTCATTAGGTAGAGTTCTGGCTCATATATTGGTATATGATGATATATGCTATATGATGATAATTAATGTATATGCTTGTTTTCTTAGTTGTTCAACGAGTTAAGTTATTAAGTTATTTTCAGTTGACCATGGCGCTTCATCGGCTGTTGGCGTTGATGACGACCATGCATTTGGCAGGTGTACTATGCAATGTAGAAAGTACATTTGACGAAATCACCCCTCAAATTTACGAGTAAGTTAAAGAGTGAATTCAAGTAATTATTTACTTTTACAATTTTATTGCAGCATTAGCTCTTATCAATTCAGTTGTGGGTAGTTTATTTCAGTGCAAATTGTTGACACAGCCGGTTAATCCACATTGAAAGACCTTTCAGAATTTCGTAATTAAGAATGTAGGTAGAATAAACTGCTAATAAACGTACCTCATGAATGTCTAGTTTTTACACGCGTATAATTTTTGATTGTCAAATTATAAACTAGCTTTTTTTGGGGTCGTCTAAGCTTAAATATTTCGAATAAAAGTCACCATTTACCCGTCATAGGCACCGTAGTGATGTCTAAAAATAATTATTGGTACCGCCAAATATTATATCAAGCATTAGATATTTTTTGAAGTATATAGGCCATTAAAAACTAAGCTTACAAAGATGTTTCAAGTATTTCACATTGTATCCATAGATTGTTCGCAACCGAATATTGCCTAACAAGAAAGGCATTACAGAAATTCATAATTCATGAAAATATTACACAAATTTTTCCAATAGCTTGTATGTAAAATATTAATAAATCGCCATGATAATGAAACTAAAATAGATGAAGTTATTTCTTCTTATAGTTTTATATTGCTTTTAAAACCGATGGTAGAGATTAGCGGTAGGCAGCGGCTTGGCTCAGCCCCTGGCATTTCTGAAGTCCATGGGCGACGGTAACCACTCACCATCAGGTGGGCCGTATGCTGGTCTGCCTACAAGGGCAATAAAATAAAAAAAAGATTACTTGGGCATACAATATGTAGCATTACATCCACGCTACTATCAAGCTATACGACATATCACTAGCTTTATTTTCGCTTGCTTGAGAACTGTTGATCTCGATTTACAAATTAGTTATTCGTGAAATAATTTAAAAAATGAATTAAATACGTTAATGTTACAGATGGATAGGGAATAAATTGTAATAGCCCCAAGAGGCGAGTTCTCATCGTTCGATTAGTATCAAAGAGGGGTATTTTGATACTATAGATCACATAAATATTTGATCGTGCTAATCTATGTCAATACTGTGTCAGACATCATGGATGTATAGTGCTGCGATGACGGTGTCAGCGTAGTGAGCATCCTAGGCCGACATTGTCCGACAACTCAACGTCAGCTTTCTTCGATTCGCTTGACGTGTGCCGTATAGTCTGCGGAAGGTTCGGCGGAATCTGGCCTAAGCCGGTTACAGCAGCGCTGAGCTCGCAGACTGTGAAGATCCACCCTAATTATTTGAGGTAAGCAATTTGTTGATATAATTTCTCATATGTATGAGTACACACCTTAAGTTAAAAGTATGACATGTCTGTACGATGCTGTATTCGCATTTTTTTTATTTTTTTTTATTGCTTAGATGGGTAGACTAGCTCACAGCCCACCTGGTGGTAAGTGGTTACTGGAGCCCATAGACATCTACAACGGAAATGCGCCACCCACCTTAGGATATAAGTTCTAAGGTCTCAGTATAGTTACAACGGCTACCCCACCCTTCAAACCGAAACGCATTACTGCTTCACGGCAGAAATAGGCGGGGTGGTGGTACCTACCCGTGCGGACTCATAAGAGGTCCTACCACCAGTGATATTCATATGTGAAAACTGATACTCGCTGACGACAATTTCAAGGAATTCTAGACATATAATTTCCTGTTTATATCATACGAGTGTTTTTAATGAATTTGCGATAGGGATTGTGAATTTTTTCCTTGGTTAACTACGAAAATTAATATAGTAAAAATTTATGTTTGTTTCAGTCGTGACAGTAACGCTAGTTTGAAAATGTCACTAGTTTCTAATCTTTAAAACTCTTCAACCTGTAAAGGACTCAAAATCCAGACCATTTTAAATCAATATAAGAATAAAATACTTTAATGATAACCGAAATAATCTCAATTCAAACCAGTTACAATTGACATTACTGAGCAATAAAGAGTAATTTATCCGTATGTGCTTATTGGTCGATGTGCAAGATAATCGTGTTTGTAAACGTTAAGAGAGTAAACGTTAACATTATATTCATATTATTTGACTTGATTTCTTGTGAGTCCGCACGGATAGGTACCACCACCCCGCCTATTTCTGCCGTGAAGCAGTAATGCGGTTTGAAGGATGGGGAGACCTTAGAACTTATATCTCAAGGTGGGTGGCGCATTTACGTTGTAGATTTCTATGGGCTCCAGTAACCACTTAACACCAGGTGGGCACAAGCTCGTCCACCCATCTAAGAAAGAAAAAAATAAAAAAAACTTGACTAAACTAGAATTATTAATTAGACTAAACAAAAATGAACAAAAATTACAAAATATCCGATATTTTTGTTTTGTTTATAAAGCTTTACCAATCTAAGCGACACGGAAATGAAGTGGAATTGTAGTGTATAATTTGATAATAGCATAAAAGTATAGTTCGTAATGTACACGCTATTTTAAACTTTGTTCATTAGAACATAGCGTATTTTTTTCTAACTATCTTTTTTATCGCCTAATTTAATTCGTAACTCCAACTAGCGTCATAGACCGAACGATTACCTAAAGTTGATTGTTTATTTATATTGTAAACGGCAACTTAATTCAAGTTTCAGCTTGAATAAGAGGCTTTTTGTTTCATCTAAAATTAATCTTTATGGTTCGGCTTAAGTTTTATCTGCGAGGCAGAACACTGATAATTATGGACCTAACGAGTTTATATAAATTAAGAACGCATAAGGAGGCTCATGTAATACCACTCTGCATTGCTGTTATGAGAAGGTAGTAAGTAACCTCTCTGCAAATGCTGAGTGAGTGCTGCACCTTAGGCAACAAAAGCACTTACTTCTTAGATTCTCTGCTGCAGCAAGCTCAAATAAATATATTCGTTAATATATATATGGCTAAGAAAAGTAGTTTAGCTTACAATGTATTTCATAGATAATACACATAAATTGGTTATAGATAAGCAAACTCAAGCATTCAACAAAAAAGTTTACGGGCGTCGGCCACTAGATGGCTTCACTTCGATTAGTTTCTCATTGCTCCTGTAGATGGCAGTAACATATTACCTATCCTAAATTTTAATTTTAATGAAGGATTTTGTAAATTTTCAGAAAATACAAATTGATAGAATTTAATCAATTTGTCTAAAACAAATAAAGACTTGTATGATTTTTTTAAATTATTTTCAGTATTAACATACAACTTTAGGGGCATTCGCTACAAGATGTCGCTAGTTTCCATAAAAAAAAAAATTGTCTTAAAGTATCGCAGTTTCAGGTCCCTGATGTATTTAATATATAATTGGGGATTGTTAAATAGATTCATGTGGGTCACAATGAATGAATGAAGATTTATTTTAGTTTCTTAAACGATAAGTCACAATCCGGAATTGAGCTTCAATGAAAGCAATACTTCAATCGAATACAATATACTATGAAGTACTTGAACTTGTATGAGCTCAGCAAATTGGCTGTCTAATTTCATTGAATTGATTTAAATTGAAACTAAACCATAAGACATTACAATTTAAAATATGTACATATGTACGTCAACAAAGTCCGTTTGGAACTACAGACGCATTCATCGACTAAGAAGAAAAAAAACTAGCGTAGGTACTAGGTACTTTGCAAATCTTAATATGTTACAATTCAAAATACTTGGATATTACTATCATGAGTACAGACACTAAATACTCGTATATTTGGCAATGACGTCATAGCTATTAAACGCATATGATTTCGCACTCAAACCGTCTGTCTATTGTTATTTAATAAAGCGCCGTTATAAATTTACAGACGATGTCTACATTGTGTTCTTTTTACGACATCTTAGAACTTATATCGTTCAAGGTGGCGTGGCTGAAATCATTTTACGTTGTAGTATTTCTATGGGCTACGCGGTGTTGATTGTAACACCAGGTGGGCACAAGCATCGTTCACCGATCTAAGAAAGAAACATATTTGAATGGGGGACACGACTTCGAAATACTTGTTTCGTTAAACTAGAATTATTTATTACGAGTAAACATATAGGTATTAGATGCAAAGGAAACTTGTTTAAAATAGGTCCGTATATTTTTGTTTTAGTTATATAAAGCTTTACATTTCTGAGTCGACAGTGGATAATGAAGCATTTTTTTTTTAAATCTAATAACCTATGAGGCTATGGAACGTTAGTAAAACTGTAAATGAAAATTGGGGTGGTTACGTAACATCACTGGTCTGAATAATCTCATCTTTTGATTAATTATTAATCACCGTGCTCGTCAAAGAAGTCCGAAGAGTTTGACTTAATGCCCGAAAAATATTCGATATAGTCGGTAATATTAACTCACGTCCTTACGGATTCATCAGATCCAATAACTCTTGCATTAGACGCCTTCAGAACTAGCACTTCGAGGAAGCTTAGGGACACTGGTAATCGCACTGATTTCCTTGCTAGATATTCTCGAGGAGTTCGGTTCTGATATGGTGTTAGATGCACTCCCATAGCGACTGTCTTTGAGTTGTTAGACCTACCTGGTGAAACAGGAAAACGTCCCAAACAAAATTAAACCTTGTAGGTATTCCGATTGCGGACGAGAATTTTTTTTGGTTGTACTTGATCTAATACGTGTAAATGTTTCCGATACTAGTGAAACAGTAAATTCAAACTTCTGTCATTATGAAGTACGAGAAAATCATAGTTTAGATCCTGTAATTTGAAAACGTGTTTTACCAGAAATCGACTAACGAAACATTAAAAAAAACTTTTTTTTTCATAACTTTGTCCCACACTAACGATAAGTCCGTGGGTGGACTAGCTTGTGCTCATTTATCAATGACGATACAGAAAAGCTAGACATAAAAAAATTTAGCAATAATTGTTACGCACAGTGCTCCGTCTGGTATAGTTCGTTGTACAGCTTCACAACAACGCGCAGGTGTCTCCCGGCCGTCTGTCTATTCTAGGATACATGTGACACTGTTTGCGTCACGCTCACGAGCTCTCGCGTCAACAGCCCGATCGCGGTGTTGATGCCAAACTCGATTATAACACTGAGACGTTCCTTCATAGCGCCGTTGCCTCACATTGAAATTGAAAATTACTTTTCATTTAGTAGAGTGAATTGCATGCCGCAGAGATGCGAATGTTGCGATGGATGTGTGGAGTAACGAGAATGGATAGAATACGGAATGAATATGTTAGAGGAAGTCTGAAAGTGGCACCTGTGACAGAGAAGCTGAGAAGAACGCGTTTGGGATGGTATGGATATGTGATGAGACGAAATGAAAATGAGCTTGGTAAGAGAATGTTAACTATGAATGTGGAAGGATATAGAGGAAGAGGTAGACCTAAGAAGAAATAGATGGATTGCGTGAAAGACGATATGGGTAAGAAGGGAGTGAGCGAAGAAATGGTATATGATAGAAGAGTATGGAAGGAGAAAACATGTTGCGCCGACCCCAGGTGACTGGGAGAAGGGCAGGATGATGAGTGAGTGAAATCACAGCCCACCTGGTTTGAAGCTTTGAAGTGGTTACCGGAGCCAATACGTACTACAATGTGAATGCATCACACCCACCTTGAGACTTGAGGTTTATGAATTGTATAATAATTACGTCAATTACAATTTCTGAGAGTTTTTTTTTAATTTATAATGAAACATTTTCTTTTTTGTTTTAACATTTTAAAAAATACACGAGAATATTGCCGCCTGCGAAAATAAAACAGAGTTATTTTGATATTGAATGGGAACGATTCGTATTGTTGTACATCAACTTTATACGCAATAGTAATGTGATTAAAAGGATTTTTGTGATAATTGCAAAAATATTAGTTGTATTGTGACGTAATAAATAATTCATATTTTAAAGGCGGATACCTAGTTTAAGGAAAGTACAATTTACAGTTTTAAAATGACTATTGACAGCTGTAACCCTAAATGGTATGATTACCATGGAGGCTGCACGCACATCTATCTGTGAGAGCTTTAAAATAAATAAATAGTGGGAACCTCTCGTTATGTCCATCGCACCATGGCGGCATCAATTCAGAATAATCACGTTATGTAGTGGATATATTTCTGTTTTTGTTGTTTAACAACAACCCGTTCATTAATTGATGATTATAACCTATTCATAATAATATTATTTCTTAATCTGTATGGATTATGTATTATTCTTGCTGTTGACATTCTTTAATGAACGTTCTGTCTGAATTTAAGCTGAATCAAAACATTGAGTCAATTTTTAAGTAAAAAATTATCACGCGTTTCAATAAGGTTGTAATTAATGTTAATAATACGTGAAGCAAAAACTTTGTACCCCTTTTTACGAAAATCGCGCGGACGGAGGAGTATGAAATTCCCCACACATATAGAGACTATAGAGAAGGAGTTCAGAATGTTAATATTTTTTGAAATTATGCCTAAAAATAAAATTAAATCAATAAAAAAAACATTACACACACTACCATGTATTTGACGCACATACGCATGCACACTATTTATTTATTGTCAAACTTTTGTTCTTGACGTCTGTAGTGAAATTGAGAATAGATTAAATATTGTTTGTCTTTATTAATATTTTTGTATAGTATAGTATTATTGTGTGATTATAGAAGTTTAAAAGTCTTTGAAAATAGAATCATGATAGTGTACAAACCCACAATTTCAATTAATTACAGTCGAATTTCGACTACTGCGGGATCACTATAAGTTCGCAACGACTGACAGCTATGTAGTTCCACCGCAAGCAATAATAATTTTGATTTCCCACACACATGTAAGCCGCCCTAAGCTTCCAAACTCTCAAACCCAGATAAGCCGATCTAAGTAGAACACTGCGTTCAATATACTTAAACTGGAGCGCATAGACAAGTTCTTTTCGATGTTAGGTATCTTATTTTTTATTACGAATAATCGAATTTTATTACGAATAATAATAAATAATCAAATCATTTGTATAGTAAAATAAACAAACATTTTAAAGAAAATTTTAGAACGCAGAACGTAGATCATGTATCTAAGCAAAAATTTTATTCAATTGTCATCGACATAACTCTTCGTTGAAACATTACATTGCAACATACCATTTAACACAGTGAATCTATAAAATAACGATTTAGTTAAGCGAAGCAATGGGCATTCTTAAAAAAAAGTTTCGTTTCAGTTATTTTTTTAAAAGACATAGGCTATAATTTAAGAAACTCATTTTCACATTTCTTAAGTATTCGCCGTAGCATTCTTTTTCATAATTCATTGAAAACATCATTGCTTTTTAAGGTGATGAAATCATCAGTGACATTAAGAAAGTGGTACCGTTGCTTTAACAAAATAGCACGGTATGTACTCCTTTTAACAATATAACACATTCATTTAAAATAATTTCCATTTTTCAAGTCATGTCCGCCTTCATGCTTTGAGATGAAATTAGAAAAGTGTTTTGAAGTTATCAATAAGATCATAACAAAAACGACATTTATCGTGCACAAAGTAAATAAAAATAAATGGCTAAAGTATATGTTTAAATAAAGCCAATCATATCCACGTTTGAGGACAAACAAAGGACAAGGACAAACCTTTTGATAGAAACATTGATAGTTATAGATTATTTTTCGTTAAAAATTGGTTTCTGTAATCAAATAGCCTTTTCCTCGAAATTGTTTTTCAATTAATGGACTTAAAAATAGTTAATGCCGATTAGCTGCCATGCTACTTAAAGTGATTGATAGATTACAGGTATATCCTCTCTTCTAACAAGGTAAATACGTTCCTACAAAGTCCCGTGTTGTGCGAAGCCGTGTTCTATGAGACTAGAAGTCAGTATAAAAAGGAGAGTAATTTTTCTGGATGAAAAATCTCAACTATGTCTGTATGTTTTATATAATAATTCTACTGTACGTGTGTATGTGTCACTGAACTCCTCCTAAGCGGCTGAGCCGATTTGAATGATTTTTTTAATATATGTTTAGGTGGCGCACTGGATGGTTTAGATTCACAAATCAGCCCGGCAGATGGCGCTGCAGTCGATATCTAGGTTATTCCTCTAAAGCTCTTCTCTGCAGCTAAATGGCTGGATCGATTTGAATGAATTCTTGTGTATGCATTCACAGGACAACGTCTGTCGGGTCCGCTAGTTAAACATAAAAATAAAGCAGTAATGTTTCGGTTGTTCCCATATATTGTGTGTCCACGAAGCATAATGCAATTTTCTTAATAATTTTTAACAAAAATCTCGTTATCGTGTTGCAAAAGGACCGTGTTAAAAGAGGGTTTTGGGGAATTTTTCTTTTCGTGTTAGAGTGGAGCCGTGTTGTAAAATACTTACGTGTTATAGTATAGGAGGGTTTCCTGTACTTGATAGAGATAACGCTTCATTGTGTGTGTTTTGTAAAACTAGCAACCAAGCTATGTAATGTTAACAAAAACCTATGATATTAGTGGCACATATGATGCCCCTGGCCGACGATCTGGTTTAGTTCTTTAATTGAGCATTTAGTCAAACAGACGTTGTCTAAAATTATCGGCGCTGTGTATTGCATCATGTGTTGGTGACAGATTACTTTGACCTAAAATCGACTATCTTATCTTAAACTTACATACAATCTATACTAATATATAAGTCTACAGTGGTTTTTACGCATGTTCTGTTATAACTACTGAGCCATGCATCCGATCGACTTGAAACTTGGTATCCATGTAGAAAATACATGTACTTAATGGATAGGCTAATATTTATATGAGTGTTGGACTCCCTACACCAGTTACGAGGGCGCTAATGATCAGAATCTTTGTGAGGGTGAGAAATAATAATGTTAATTTTAAATGGCCAGCGAAGCGGACAGTTACAGCTAGTATTTCATAAATGTAAATAAATATTTTTTTGTTTATAATTTCTGACACAATATCTTTCTTTAGGTATACAATTTACAGCAGCAAGACAAGTAGTTATCTTTTTACTTATCCTGCATAAAATTTAATATATGAGCAACGGTGTAACAAACAGATTAACAGGGTCTCTATTATTCTATAAATGCTACCATTACAAACAATTTTATTGTGACTTGTATAAATGTGCGGCGTATTGACATTGTGATTTCTATAAGCTCCGTGGGCTAATAAGTCAATTGATTTATGTACGTCATTAAACACTACACAATGTATCTAGAAAATTGTAAAATACACAAATAAATTAAAACAATTATGAACTGTGAGAATGTTTTTAATAGAATACAATAAACGTTGGTAATAAATCAATATATTTTCTATTTGCTCGATGACTGAGTAAATATTATGTAGCTTGTTTGCAATATTAATGTTTGTCTTTAATTCGCGACTTCAAACACCTGATTATGAGGTTGACGACATTAAAAAATCTTTAACGGTATCTCAACCCACGCTCTCCATTTAATTTTTAATACAATTTTTTGTCGATACCTCTATCCGTCGTCCGACTTTATTGACTATGTAAATTAATCTTGGTTATTTGCGATGTATTTTTTTTTGTCTTAATTTTATGGTAAAACAATGCTGATTGTGTCGGTTAAGTTATATTTTAGCTTTAAAATTCTTGAGCGCTCTGACACACCCGCCCACATATCTTGGTAAAGCTAACTGGCTGGAAAATTATTCCGAACTTTTTATTTTTTTTTATTGCCCTTGTAGGCAGATGAGCATACGGCCCACCTGCCTGATGATGGTGAGTGGTTACCGTCGCCCATGGACTTCAGCAATGCCAGGGGCAGAGCCAAGCCGCTGCCTACCGTACTGCAATACATACAAAGTAATAATTTGATAGATTCATTCGTTTTTCTCTAATACTCACAATAATTTTGATTTGAATAATTTTGATTTGATTGTTTATAATTAGCGATTTTAGAAAGTAAGTATGTACTCGGAATCCTTTTTTAAATTTATTTTATTTTACCATAGAGTGCTTTAACTGGTTTTATCGGTGCATCGAACTCAGACGCGATCGAAACGAAATACCATTATAGCGTTATTTCAAGCGGGTATCATAAATGCAATGGCTATTCTTAACTTCATTCGAACAGAATGTAAGGGCTAGAAGGACGTAAATAGAATACTATTTCATCTTCTCGCATTGAAACTGTATAGTCTCAAAACTTACTAATTTTATAGGAGAGAGTTTATAGGTGTAACATGTGATATTTTTAATATTAATTATCTTTGCAAGATTTATGTTTTATTTGTTACCAGTTACATTATCTGTCTTTTAAAGTAAGATATAATTTGTATTAATTTTGTTAATAGTAGTCAAACTTAAAAGTAGTAGGTAAACTAAAAAAAACTAAAACTAAACTACGCTCTTTTGACAGTATTTATGAGAAAAATACTGGTGATACCAAATGATTCCGCATATTAACTCAAGTTCGAATATTTTTGGAAATTGTACACTTTTAATCCGAAAAGACGATTTGTGTTTGCCTACAAGTTTCTGGTCATCTTTAGAAATATTAGGAACATTTTTGCTTTAATTGAGACCGCCGCGCCGTTAAAACTATCAAGCGATCGATGATAGGTTAGCCGTCTAGTAACTATCGGCTGTATTGTTAACGATTATTCCTGTATATTGGCAACACACAGTTTTAAGGAACATGTACTTCTATAACTAGCTTAACTAGCTTCACAACTATTTACTTTTAGCGAAAATCGAATTAACGTGTTTCTTTTTTTTTGGGGTCGATATTTTAAAACTATTTCTTGAATATGCCTTCTGTATAGCAGCAAAACAATTTAGATAAAAAGCAATCGTAAGGGTGAGATCGTGGATTCGAAGGGTTTGTTGAGAAACAGTATAAGAAAGCAATGAACATGAAGATAAAATGGTAAAAATTTATGTCAAAACGTACATTTCTCAAGAGAAAAACTCATTTTTATACGGGTTCGTATTAAGTGAAGACAGATGGGAGATTATCATTGGATCTTCATGAGGTCATTGACCTCTAACGTCAGCTGATTTTCCAATGTGCTTGCTACATTGCGGGCAACGCAAGAAACATGAGTAGTCTGAAATTACGAACATGATAGTTTTGTTTTAATTTTGTTGGTAATAATATTAAATAACTTTTCGCCGACTGTCTCTTTCAGCCAGGTATGGTTTTCATGAAAACTGAAATCACAAGCACGAAATCTACCGTGTTATATAGCATCAACATATTTAAATTGGAATAAATATTCCAATGATATTAATGTATTGAATACTTTTTAAATTTAAGATATGATCTGCTCAACGTGCCTGCAGAAACTAGGGAGCTATTAGTGGAAATGACGCAAGTGATAAGCAACAACTTGTTGGCTGAGTGCGGAGGACACGTCACTGAGGTGGTGGACACTCAGGTCGTTGTCATCATCGTGGTGAAGACCGCCATCACCTCGTTGAATTGGAACACTGACGAACAATACATGCTGGACGTACAAACCAGAGGTGAGCTAGTGAATTGTGTGATATGATCATTTTATTTTCGTTCTGAAACAATATTAATGTGCATGTTAAAATAAAATGAAAGCCTAATTGCAATCAACGCAATGGAATGCAAACAATGGAATAGAAACATAACAAAACTACAATCGCTAAATTTGTTATTAGCGATTATATCTTGCTAAAAGCTGGAATATAAGATGAAAATTACATATATTTAGCATATATCAATACTGTGATTTCAGGAGGAGAAGTCTCAGTCCATATAGAAGCAGAAACCATTTACGGAGCTCGTCACGGCTTAGAGACCTTCTCTCAATTAATATCATCAGACAAACGTGACTTTTCTGATGTGGAACATTGCGGTTTGGTCCTCGTGTCCGGTGCTAAGATTCGTGACAGACCGATCTACAAACATAGAGGCTTAGTTCTAGATACTTCTAGACATTTCATACCGATGGTCGACATTAAAAGAACTATCGATGGCATGGCGACAACAAAAATGAATGTCTTTCATTGGCATGCCACCGATTCTCACAGTTTTCCTTTGGAAGCGAGTCGGGTGCCACAGTTTACAAGGTAATACATACATATATTTTTAATAATGTGTCTTTCTTGTCTGGTTTGCTTACCTACACTATACTCATGTATTAGTAGGTACCGTGTGAATTACAGTACTGCGTAGATTTGGGATTGTGCCCCACACTAAAATAAATTCTAATTAGCTGTGTGATCTATGCTCAGAAAAGATGACTTTTATTAAATTTCTTGCCGAAATTTCTCTCTGCATTCGATACAATTGCAAAATATATGAGACTTTTTGAAAGTATTCGTGAACTTCTATTTGAATAGAAAAATATATCTAATAAGCAACTTTTAAAAACAGAAATTCTTAATGTGAAAAAAAAAACGTGTGCATCTCGGGACGACCGACAGAAGTGATAACTTAAAATAATCTAAGTTAAACTATTTAATATTGAAATTGATAATGTAAGATTTTTTCAACATAAATTAAAAAAGATATATAAATAGAAGTTACATACTTTCTCAGTACCGCTGCCGTATGCGTGAGAGAAAGAGAAGCAGATAGACTGGCGCCGTAACGCGTTACGTAACGAAGCGGTTTGCCCTCCTATAAGAAGTTATCACTTCAAAAATCAGGATTTTCGTTTCAGATATGGTGCCTACTCGGGCAGCGAAATGTACACGACGGAAGAAATTCGAGAGTTGATACATTACGCGAAGGTACGCGGCATCCGAGTCGTCATTGAAATAGACGCGCCGGCGCATTCAGGAAACGGATGGCAATGGGGAAGGGTGGGTACTTCGTATTAGTTACGTCAACATAATTAAAGCTCGAACGCGAATTGTAAGAAGTACAATTTTTTATTTTTAATAATTCTCATAAATTGTAATTTTATTATATTTTGATTTAAATATTATGTAATTGTCTGTGAAATTTTATGGGCTTAAGTTGCCTGAAATAAACGCATTTCATTTAATTAATTTGTCAGGAGAGTTTTTAGTTTTGCACGTGTTTTTTTTATGAACAAATCACGCACGTTCGGCCGGCCTCAATTTAAGATACCCTGTGTTATGGGTTCCAGAGACTAACGTACATAATTATATACGCTTAAATGTATACATATATAGATAACAAACACTCAGGCAAAGAGCATACAAACCCGTTCATCACACGATGGTTTGGCCGACTTGGGAATCGAACCCACGACCCTTGGGGTCACATTCAAAGCTACTAACTACTGCACCACCGACTCAGTTGACCCGAATGTTTTTGACACTGAACACAGATCGAACGGTTTTCTGCGTAACGCTGTTAGCGTTAGAAAGAGATGAAAATAGCTGTTTGTCATCTAAACACCTTAGTATCTCATTATTCCCGCAAAGCAAAAAATATCTGCTATTAAGGGCACTTCATAAATTATTTTCGAAGACAGACTTGACGTTTCTTTTACTATAACAGATTTGATTAGAAGTTAATGCTATTAATAAGAAACCTTACTTACCTACTCTTAAATGTAAAGTGTCTTTATCTATGCTAAGATAATGGACGCTTTGATGATATTATATATCCATCCATTTCAAACTTTAATGTCTATCTAATCTGAACAAGAGTAAGTTATAGATATCTGAAAGAAACGGCTTAGTAATACATAGCATTATATCTTGGAGAGGTCGTTGTCGGTTGATCTGTATCATATTCTTAATATAAAGTCAGATTATCACCAATATGCAATACCTACTCATCCACAAAAAAAAACTGTCCCTTTTACTAAAACAGTTTTAAGGTTTCATACCTAATATGGCGCATATTAAACAAATCCATCCTATTTTCACTTAATTTTGGGTATTCAAAAATTACATACGAGATAAGAACTCATTGCCCCCAGACTTCGAATGCCAAATAATTTTGACAAAGATAATTACTTGATCGGGGATCAAAGTATATCGAACAAGTTTACTTATAATTAACTAGCGACCCGCCCTCGCTTCGCGTCGGGAACTGTAATTTATTATTCATCTTATTGAATTTTCTTTTATACAAATCTGGTACTGATAGTAGAAAACACAATAAAAAAAGAACGTAACAAACAAAAAAATCTAATCTTTCCTCTTCTTTTAGTAATCACTATTTTGGTGATAATGGCTTTCAAATAAAATATAGATATATGCTGTTACGGGCTTTTTCTAGGACTATTTAAGATAAACATTTCCATTTTATATCATATATTTATATTTATATATATTACGTGTAACTCCAACGATTTTTGCGGCCCACGCAAAAATAGCTCGCAGATGGCAGATTTTTCCTTTTTATTTTCCTCTTTCGTTATATTTTGGGTAATTCACTCTATATTTTTATCAATTATAGCCTATGTGTTATTCTGATCTGTAAGCTAGTGTCATATTTATTTATATCGAATCCACAGCCTAAAAAAGAAGTTTCAAGCTTTTAGCTCTAAAAATGACGATACTTCCATACAAATTTTCATTTCTCACTTTCAGCCCTTTACAACCCTTTTTTCGTATTAAAAACGACATTAACCCATGTCCTTTCTCAGGTTCTAGACTATGTGTGAACCAAATTTTATTTAAATCGCTTCAGTAGTTTTGGCATAAAAGCGCAACAGACAGACAGAGTTACTTTCGTATTTATAATATTAGTATCTATTAGTGATTGAAACAGAGATATCTTTGCTTTTAAATCGGTACAAGTCTGTTTTTACGCAAAAAATATACTGATTCAGATCTAAGCCACAATACTGTGAACGGAGTTTTATGATTCGGCTGTTGGCGAAGGCTACATACACTTCTGATTAACTTAAGTCATGGATAAAGTTTAATTCCAGGAATACGGCTTAGGTGATTTAGCGGTATGCGTTAACGCTTACCCCTGGAGACATCTTTGCATCGAACCTCCTTGTGGTCAACTGAATCCAGCGAACCCTAATATGTACCGGGTGCTGAGGAACTTGTACCAAGATGTTGCGGATCTGTTGAATTCACCGCCATTGCTACACATGGGAGGAGACGAGGTAATTTTCGCTTAACAGCTTATTCTTGATCGGGTAAAAGAAACACACCAAACTACGTTGGAAACAAAGCCTTTTGGACTTTGAGAACACGACAAAAAAGCCATCTATCTTATAACTATATCGCCCAAATCGCTAGAAACGGCAGAATTAATTGCATTATACATACATTTGGGTACACCATATTGTACTATTTATTATTTTGAGCTAGCACTTGCAAGTTTTGGGCAATTGAACCAAACAGCCCAACCCAGATAAATCTTGGTACTTTCACCGTTCGGCCCTGGGATTTATTAATGGTAATTACATAAACAGCTATTCAGTGGCATTATAAATCGTAATCTGTGAAATAAGCCAAAACGCTTTCAATATTAGGACATAAAACACAATTGGCCTTACTTAAATTTCTTTTAGATAAAGGCACAAACACAATGACTAATAAACTTTCACATTTATTACATTAGTAGGATTATCAAATAAGAGCAATCCTCAAATAGTGCATTTGTTTGAAGATGGCATTCTTAAATTTGTTAAATAAAATGGCGGATGTGATATGATTGAGTTCAGATTTTGAACTTTTCATGAACAGTAAGGTTTCTGGTATGATGAATGGCGCACAATTGGTATCAAAAATTGATTTCGTTTTTAAACATTTCGCTATAATAGTCTGAGGCAATGAGGTCATGTTGCACTAGTTCTTACTAAAGTTAAAGAGAACATTGGGAAGATTGAATTAAACAATTAAGAGCTTTAATATTGAGAAGATTAAATCGTAGGTTTACTTCGGGTGCTGGAACTCGAGCCAAGAAATTATCTCGTACATGAAGGACCAAGGATACGATACGACGGAAGAAGGTTTCATGAAGTTGTGGGGTGAATTCCATAACAAAGCCCTTCAAATTTGGGACGAAGAGATTTCCGCGAAAGGACTGGACCCACAGCCCGTGATGTTATGGTCTTCGCAACTGACACAGGCTCAGAGGATCTCGCAACACTTGGACAAAGAAAGGTCGGGCATGTTTTCATTAGTCTTATCGTGTCTAAAATTGTACTTTAACCTTTTTAGTGGTCGAGCTATCATTCGCATTTTTTGCAGATCAGTGGTATAAGAGCTTTTCGATGACAACTATCTTATAATCGATGCAGTAACTTCACGTCCGATGACAGGTCGATACTTGAATAGCTATAATCAAACTGCGCAAACATTCAGTATTTCGACGCTCCGCACTTTATACGTCTTAATAGAAGAGTCGACTATTATCGACGGTTCAGGCAATCTAAGGGTTATTAGACAATGCTTGGTAAAATCATATTGCATATTCGCTCGGATATAAATGACTATGTTGCCTATTCCTTTGGCGAAGTAGTATTGGATTCCATTTTAAAGGCCAGAGTCGTAGTTTTATTCAGAGATTGGAGCTACTAAAAAAATTAACACTAATTATTCTTTATTTATTACCATGGGAATAATATAATATATTCCCATATGGGTATAATATAAAACTATCGTGCTTACAGATACATCATTGAAGTTTGGGAGCCTTTGAACAGCCCGTTATTGACCCAACTCTTGAGGCTTGGCTATAGAACTGTTTCAGTACCGAAGGACATTTGGTATTTGGACCATGGCTTCTGGGGCGGAACGGTATATTCCAATTGGAGAAGGATGTATGCTCACACTCTACCACGGGACGAAGGCGTGTTAGGCGGTGAAGTGGCCATGTGGACGGAGTATTGCGACGCTCAGGCCCTAGGTAAGTTGGTTTCTAGACAATGTAGCTATTTAGAGGGCAGGTATGGTTTAACCAATTGAAAAGAAACTTATTAGAACTTCATGAAAAGTTTCCTGCAAAACAACATCCCATGTTCACGGCAGGTAGCGCGCGAGTAGTTTCTACAAATGTATGTGCTTCCCATATTTAGCGATGATCAGTCGAATATGACCGTATTTTATCTCTATATAATGAAGACATGAATGGATGAAGGGAATATGATACAATTTGTTGGTTTTGAGAAAACGGGCAACAAACTTTTGTTACTTATACTTTTTCTTGAGACATAACTGCTTCATCACATGTAATTTTTAAAAATTGCCCTTAACCGGTAGTTTTAAGGTCTAATATGGTTTATAGGCACATAGCATCTTCATTCAATGTGAAAACTCAAAAATCTTAAAAATTGTACTTACCAATTCATTCATTCATTCATTCAATCATGTCTTCAAATGTTAACAGATTTTTGTCTGTTTATCTGTGCCTCAAAAAGTATCAGGGATTTAATTAGGCGAACTTGTTAGTAAACATTTTGTGTGAGTTTAATATTGTTCGGTTAGCTAATTAATAGCAGATGTCAATTATGTCGAATACAAGAAGCATTATAGTTGGCTAATATTTGCTTTCTGTATGTAGACACCCGAGTATGGCCAAGAGCGGCTGCAGTGGCAGAGAGGCTGTGGTCAGACCCGACGTCCACAGTGTACAGCGCAGAGCCGAGGCTGCAGAGGCTCCGGACGAGACTGATAGCTCGGG

Part3. Sequence for artificial selection analysis:

##lines with ��_wild�� are wild silkworm strains; lines with ��_local�� are local domesticated silkworm strains; lines with "_breeding" are breeding silkworm strains.
>Beibei1_wild
GACTTCTGAACGTCAATAACAGGCAATCCAAATCAGAGAATTTTAAAATTAAAGTAGCTTTATTTCGAATGTGAGTGTTTGAATTAATTAATTAATAAATAAATCTACAAGGGATTTGTTAAAATCTCTTTTGATGTCCTCAAAAAAATATTGGTATAGTTTTTACTGCCTTGAAGGTTAGTGAGCACACGTTGACCTATTTTTTTATTTTATTTTTTATTGCCTAGATGTGTGGACGACCTCACAGCCCATCTGGTGTTAAGTGGTTACTGGAACCCATAGACATCTACAACGTAAATGCGCCACACACCTTGAGGTATAAGTTCTAAGGTCTCAGTATAGTTACAACGGCTGCCCCACCCTTCAAACCGAAACGCATTACTGCTTCACGGCAGAAATAGGCGGGGCGGTGGTACCTACCCGTGCGGACTCACAAGAGGTCCTACCACCAGTAATTACGCAAAGTATAATATTGCGGGTTTGATTTTTATTACACGATGTTATTCCTTCACCGTGGAAGTCAATCGTGAACAATTGTTAAGTACGTATTTCATTAGAAAAATTGGTACCCGCCTGCGGGATTCGAACACCGTTGCATCGCTATATACGAATGCACCGGACGGACGTCTTATCCTTTAGGCCACGACGACTTCAAAATTTATGTTGAGCGATTGCGGATTCTCATGAACATCATTGTAGAGTACCAAGGGCTGAACCTACCAAAATCTTAATTCAACAAATAAATTAATACTTTTTAGTATATATTTAAATCACACCGCTCCAAGATTTCGTAAAATAACATAATTGCTTAAATATCCCGACATCATCTTTTACCTTAATTTTCCAGAATTCTCTGCTGGTGTCAAAGTGAGTTGATTTATTCGGGCTAACGTTTATCGTATAACGTAGTTGGACATAGCATTGAAAAGAA
>Taian_wild
ATATTTGGATGAAAATTGGATAAGTGACTAGATTTACACAAATGAAGATTACAGAAAAAGTGTGAAAGTAGCCCCGGTAATCAACAAATTAAAGAGCGGACGGTTAACGTGGTATGGACATGTGATGCGTAGAGAGAAGATGCATGTGACTAGGAGATATATGGAAATGGTAGAGCAAGTAGAGGGGGAAGAGGTCGACCGAAGAAGACATGGATAGAGTGTGCTAATGACGATATGAGAGAGAGAGGAGTGTGTGTTGAGATAACGGCTGATAGAAGAGAATGGAAGAGAAAAATTTGCTGTGCCGACCCCACCTAGTGGGATAAGGTGGGGGAAAAGACTAGATTTACACATAGGTACATCACAAGGAAATAATGGGCAATCCAAACCAGAAAATTTTAAAATTAAATTAGCTTTATTTCGAATATGAGTGTTTGAATTAATTCATTAATAAATAAATCAACAAGTGATTTTTTAAAATCCTTTCGATGTCCTCAAAATTTTGTTGTTACAGTTTTTAATGCCTCGAAGGTTAGTGAGCACACTTTGACCTATTTGATGTTGAGCGGTTGCGGATTCTCATGAACATCACTGTAGAGTACCAAGGGCTGAACCTACCAAAAATCCTAATTCAACAAATAAATTAATACTTTTTAGTATATGTATATGTATTTAAATCACACCGCTCCAAGACTTCATAAAATAACATAATTGCTTAAATATCCCGACATCATCTTTTACCTTAATTTTCCAGGATTCTCTGCTGGTGTCAATGTGAGTTGATTTATTCGGGATAACGTTTGTCGTATAACGTAGTTGGATATAGCATTGAAAAGA
>Ankang1_wild
TGAAAATTGGATAAGTGACTAGATTTACACAAATGAAGATTACAGAAAAAGTGTGAAAGTAGCCCCGGTAATCAACAAATTAAAGAGCGGACGGTTAACGTGGTATGGACATGTGATGCGTAGAGAGAAGATGCATGTGACTAGGAGATATATGGAAATGGTAGAGCAAGTAGAGGGGGAAGAGGTCGACCGAAGAAGACATGGATAGAGTGTGCTAATGACGATATGAGAGAGAGAGGAGTGTGTGTTGAGATAACGGCTGATAGAAGAGAATGGAAGAGAAAAATTTGCTGTGCCGACCCCACCTAGTGGGATAAGGTGGGGGAAAAGACTAGATTTACACATAGGTACATCACAAGGAAATAATGGGCAATCCAAACCAGAAAATTTTAAAATTAAATTAGCTTTATTTCGAATATGAGTGTTTGAATTAATTCATTAATAAATAAATCAACAAGTGATTTTTTAAAATCCTTTCGATGTCCTCAAAATTTTGTTGTTACAGTTTTTAATGCCTCGAAGGTTAGTGAGCACACTTTGACCTATTTGATGTTGAGCGGTTGCGGATTCTCATGAACATCACTGTAGAGTACCAAGGGCTGAACCTACCAAAAATCCTAATTCAACAAATAAATTAATACTTTTTAGTATATGTATATGTATTTAAATCACACCGCTCCAAGATTTCGTAAAATAACATAATTGCTTAAATATCCCGACATCATCTTTTACCTTAATTTTCCAGAATTCTCTGCTGGTGTCAATGTGAGTTGATTTATTCGGGCTAACGTTTGTCGTATAACGTAGTTGGATATAGCATTGAAAAGA
>Ankang4_wild
CATATTTGGATGAAAATTGGATAAGTGACTAGATTTACACAAATGAAGATTACAGAAAAAGTGTGAAAGTAGCCCCGGTAATCAACAAATTAAAGAGCGGACGGTTAACGTGGTATGGACATGTGATGCGTAGAGAGAAGATGCATGTGACTAGGAGATATATGGAAATGGTAGAGCAAGTAGAGGGGGAAGAGGTCGACCGAAGAAGACATGGATAGAGTGTGCTAATGACGATATGAGAGAGAGAGGAGTGTGTGTTGAGATAACGGCTGATAGAAGAGAATGGAAGAGAAAAATTTGCTGTGCCGACCCCACCTAGTGGGATAAGGTGGGGGAAAAGACTAGATTTACACATAGGTACATCACAAGGAAATAATGGGCAATCCAACCAGAAAATTTTAAAATTAAATTAGCTTTATTTCGAATATGAGTGTTTGAATTAATTCATTAATAAATAAATCAACAAGTGATTTTTTAAAATCCTTTCGATGTCCTCAAAATTTTGTTGTTACAGTTTTTAATGCCTCGAAGGTTAGTGAGCACAGTTTGACCTATTTGATGTTGAGCGGTTGCGGATTCTCATGAACATCACTGTAGAGTACCAAGGGCTGAACCTACCAAAAATCCTAATTCAACAAATAAATTAATACTTTTTAGTATATGTATATGTATTTAAATCACACCGCTCCAAGATTTCGTAAAATAACATAATTGCTTAAATATCCCGACATCATCTTTTACCTTAATTTTCCAGAATTCTCTGCTGGTGTCAATGTGAGTTGATTTATTCGGGATAACGTTTGTCGTATAACGTAGTTGGATATAGCATTGAAAAGA
>Fuyang_wild
TTGGATAAGTGACTAGATTTACACAAATGAAGATTACAGAAAAAGTGTGAAAGTAGCCCCGGTAATCAACAAATTAAAGAGCGGACGGTTAACGTGGTATGGACATGTGATGCGTAGAGAGAAGATGCATGTGACTAGGAGATATATGGAAATGGTAGAGCAGGTAGAGGGGGAAGAGGTCGACCGAAGAAGACATGGATAGAGTGTGCTAATGACGATATGAGAGAGAGAGGAGTGTGTGTTGAGATAACGGCTGATAGAAGAGAATGGAAGAGAAAAATTTGCTGTGCCGACCCCACCTAGTGGGATAAGGTGGGGGAAAAGACTAGATTTACACATAGGTACATCACAAGGAAATAATGGGCAATCCAAACCAGAAAATTTTAAAATTAAATTAGCTTTATTTCGAATATGAGTGTTTGAATTAATTCATTAATAAATAAATCAACAAGTGATTTTTTAAAATCCTTTCGATGTCCTCAAAATTTTGTTGTTACAGTTTTTAATGCCTCGAAGGTTAGTGAGCACAGTTTGACCTATTTGATGTTGAGCGGTTGCGGATTCTCATGAACATCACTGTAGAGTACCAAGGGCTGAACCTACCAAAAATCCTAATTCAACAAATAAATTAATACTTTTTAGTATATGTATATGTATTTAAATCACACCGCTCCAAGATTTCGTAAAATAACATAATTGCTTAAATATCCCGACATCATCTTTTACCTTAATTTTCCAGAATTCTCTGATGGTGTCAATGTGAGTTGATTTATTCGGGCTAACGTTTGTCGTATAACGTAGTTGGATATAGCATTGAAAAGA
>Zhenjiang_wild
GAATTACGGGCATATTTGGATGAAAATTGGATAAGTGACTAGATTTACACAAATGAAGATTACAGAAAAAGTGTGAAAGTAGCCCCGGTAATCAACAAATTAAAGAGCGGACGGTTAACGTGGTATGGACATGTGATGCGTAGAGAGAAGATGCATGTGACTAGGAGATATATGGAAATGGTAGAGCAAGTAGAGGGGGAAGAGGTCGACCGAAGAAGACATGGATAGAGTGTGCTAATGACGATATGAGAGAGAGAGGAGTGTGTGTTGAGATAACGGCTGATAGAAGAGAATGGAAGAGAAAAATTTGCTGTGCCGACCCCACCTAGTGGGATAAGGTGGGGGAAAAGACTAGATTTACACATAGGTACATCACAAGGAAATAATGGGCAATCCAAACCAGAAAATTTTAAAATTAAATTAGCTTTATTTCGAATATGAGTGTTTGAATTAATTCATTAATTAATAAATCAACAAGTGATTTTTTAAAATTCTTTCGATGTCCTCAAAATTTTGTTGTTACAGTTTTTAATGCCTCGAAGGTTAGTGAGCACACTTTGACCTATTTGATGTTGAGCGGTTGCGGATTCTCATGAACATCACTGTAGAGTACCAAGGGCTGAACCTACCAAAAATCCTAATTCAACAAATAAATTAATACTTTTTAGTATATGTATATGTATTTAAATCACACCGCTCCAAGATTTCGTAAAATAACATAATTGCTTAAATATCCCGACATCATCTTTTACCTTAATTTTCCAGAATTCTCTGCTGGTGTCAATGTGAGTTGATTTATTCGGGATAACGTTTGTCGTATAACGTAGTTGGATATAGCATTGAAAAGAA
>Beibei2_wild
ACTTCTGAACGTCAATAACAGGCAATCCAAATCAGAGAATTTTAAAATTAAAGTAGCTTTATTTCGAATGTGAGTGTTTGAATTAATTAATTAATAAATAAATCTACAAGGGATTTGTTAAAATCTCTTTTGATGTCCTCAAAAAAATATTGGTATAGTTTTTACTGCCTTGAAGGTTAGTGAGCACACGTTGACCTATTTTTTTATTTTATTTTTTATTGCCTAGATGTGTGGACGACCTCACAGCCCATCTGGTGTTAAGTGGTTACTGGAACCCATAGACATCTACAACGTAAATGCGCCACACACCTTGAGGTATAAGTTCTAAGGTCTCAGTATAGTTACAACGGCTGCCCCACCCTTCAAACCGAAACGCATTACTGCTTCACGGCAGAAATAGGCGGGGCGGTGGTACCTACCCGTGCGGACTCACAAGAGGTCCTACCACCAGTAATTACGCAAAGTATAATATTGCGGGTTTGATTTTTATTACACGATGTTATTCCTTCACCGTGGAAGTCAATCGTGAACAATTGTTAAGTACGTATTTCATTAGAAAAATTGGTACCCGCCTGCGGGATTCGAACACCGTTGCATCGCTATATACGAATGCACCGGACGGACGTCTTATCCTTTAGGCCACGACGACTTCAAAATTTATGTTGAGCGATTGCGGATTCTCATGAACATCATTGTAGAGTACCAAGGGCTGAACCTACCAAAATCTTAATTCAACAAATAAATTAATACTTTTTAGTATATATTTAAATCACACCGCTCCAAGATTTCGTAAAATAACATAATTGCTTAAATATCCCGACATCATCTTTTACCTTAATTTTCCAGAATTCTCTGCTGGTGTCAAAGTGAGTTGATTTATTCGGGCTAACGTTTATCGTATAACGTAGTTGGACATAGCATTGAAAAGA
>Hanyang_wild
GTGACATTTGTTGAGTACATATTTCATTAGAAAAATTGGTACTCGCCTGCGGGATTCGAACACCGGTGCATCGCACGAATGCACCGGACGTCTTATCCTTTAGGCCACGCGACTTCAACTTAAAAAAATAGTTTCCAAATAGAGGAGAAAATAGTACTGAGTTGTTTTGTTTGTGTACTTAATTCTTAACATTATCAATAATAGAATATATATTACAAAATTCCAAAATAAAATATTCATAACAACACAACACAATTACCAACATAACGAAATACTTCTTCAAATCTTTGTATCAAGGAGTCCAGTTTAAAAATATCGATTTTAGCACAGAGCACCGAGAAGTATCTCATTGATGTAAATCCAAATTACGGGCTTATTTGGATGAAAATTGGATAAGCGACTAGATAGGGACTTCTCAACGTCAATAATTGGCAATTCAAATCAGAAAATTTTAAAATTTAATTAGCGTTATTTCGAATATGAGTGTTTGAATTAATTAATTAATAAATAAATCTACAAGGGATTTGTTAAAATCTCTTTTGATGTCCTCAAAAATTTGTTGTTAAAGTTTTTACTACCTTGAAGGTTAGTGAGTACGATTTGACCTATTTGATGTTGAGCGATTGCGGATTCTCATGAACATCATTGTAGAGTACCAAGGGCTAAACCTACCAAAAATCCTAATTCAACAAATAAATTAATACTTTTTAGTATATATGTATTTAAATCACACCGCTCCAAGATTTCGTAAAATAACATAATTGCTTAAATATCCCGACATCATCTTTTACCTTAATTTTCCAGAATTCTCTGCTGGTGTCAATGTGAGTGGATTTATTCGGGCTAACGTTTGTCGTATAACGTAGTTGGATATAGC
>Dali_wild
GATGCTATTCCTTCACCGTGGAAGTGAATCGTGAACATTTGTTGAGTACATATTTCATTAGAAAAATTGGTACCCGCCTGCGGGATTCGAACACCGGTGCATCGCTTCAACACGAATGCACCGGACGTCTTATCCTTTAGGCCACGCGACTTCAACTTGAAAAAATAGTTTCCAAATAGAGGAGAAAATAGTACTGAGTTGTTTTGTTTGTGTACTTAATTCTTAACATTATCTATATTAGAATATATATTTACAAAATTCCAAAATAAAATATTCATAACAACACAACACAATTACCAACATAACGAAATACTTCTTCAAATCTTTGTATCAAGGAGTCCAGTTTAAAAATATCGATTTTAGCACAGAGCACCGAGAAGTATCTCATTGATGTAAATCCAAATTACGGGCTTATTTGGATGAAAATTGGATAAGCGACTAGATAGGGACTTCTCAACGTCAATAATTGGCAATTCAAATCAGAAAATTTTAAAATTAAATTAGCGTTATTTCGAATATGTGTGTTTGAATTAATTAATTAATAAATAAATCTACAAGGGATTTGTTAAAATCTCTTTTGATGTCCTCAAAAATTTATTGTTATAGTTTTATAGTTATTGCTTAAATATCCCGACATCATCTTTTATCTTAATTTTCCAGAATTCTCTGCTGGTGTCCATGTGAGTTGATTTATTCGGGCTAACGTTTGTCGTGTAACGTAGTTGGATATAGCATTGAAAAGA
>Liaoning_wild
GAGTACATATTTCATTAGAAAAATTGGTACTCGCCTGCGGGATTCGAACACCGGTGCATCGCTTCAACACGAATGCACCGGACGTCTTATCCTTTAGGCCACGCGACTTCAACTTAAAAAAATAGTTTCCAAATAGAGGAGAAAATAGTACTGAGTTGTTTTGTTTGTGTACTTAATTCTTAACATTATCAATAATAGAATATATATTACAAAATTCCAAAATAAAATATTCATAACAACACAACACAATTACCAACATAACGAAATACTTCTTCAAATCTTTGTATCAAGGAGTCCAGTTTAAAAATATCGATTTTAGCACAGAGCACCGAGAAGTATCTCATTGATGTAAATCCAAATTACGGGCTTATTTGGATGAAAATTGGATAAGCGACTAGATAGGGACTTCTCAACGTCAATAATTGGCACTTCAAATCAGAAAATTTTAAAATTTAATTAGCGTTATTTCGAATATGAGTGTTTGAATTAATTAATTAATAAATAAATCTACAAGGGATTTGTTAAAATCTCTTTTGATGTCCTCAAAAATTTGTTGTTAAAGTTTTTACTACCTTGAAGGTTAGTGAGTACGATTTGACCTATTTGATGTTGAGCGATTGCGGATTCTCATGAACATCATTGTAGAGTACCAAGGGCTAAACCTACCAAAAATCCTAATTCAACAAATAAATTAATACTTTTTAGTATATATGTATTTAAATCACACCGCTCCAAGATTTCGTAAAATAACATAATTGCTTAAATATCCCGACATCATCTTTTACCTTAATTTTCCAGAATTCTCTGCTGGTGTCAATGTGAGTGGATTTATTCGGGCTAACGTTTGTCGTATAACGTAGTTGGATATAGCATTGAAAAGA
>Shenyang_wild
GAATTACGGGCATATTTGGATGAAAATTGGATAAGTGACTAGATTTACACAAATGAAGATTACAGAAAAAGTGTGAAAGTAGCCCCGGTAATCAACAAATTAAAGAGCGGACGGTTAACGTGGTATGGACATGTGATGCGTAGAGAGAAGATGCATGTGACTAGGAGATATATGGAAATGGTAGAGCAGGTAGAGGGGGAAGAGGTCGACCGAAGAAGACATGGATAGAGTGTGCTAATGACGATATGAGAGAGAGAGGAGTGTGTGTTGAGATAACGGCTGATAGAAGAGAATGGAAGAGAAAAATTTGCTGTGCCGACCCCACCTAGTGGGATAAGGTGGGGGAAAAGACTAGATTTACACATAGGTACATCACAAGGAAATAATGGGCAATCCAAACCAGAAAATTTTAAAATTAAATTAGCTTTATTTCGAATATGAGTGTTTGAATTAATTCATTAATAAATAAATCAACAAGTGATTTTTTAAAATCCTTTCGATGTCCTCAAAATTTTGTTGTTACAGTTTTTAATGCCTCGAAGGTTAGTGAGCACACTTTGACCTATTTGATGTTGAGCGGTTGCGGATTCTCATGAACATCACTGTAGAGTACCAAGGGCTGAACCTACCAAAAATCCTAATTCAACAAATAAATTAATACTTTTTAGTATATGTATATGTATTTAAATCACACCGCTCCAAGATTTCGTAAAATAACATAATTGCTTAAATATCCCGACATCATCTTTTACCTTAATTTTCCAGAATTATCTGCTGGTGTCAATGTGAGTTGATTTATTCGGGATAACGTTTGTCGTATAACGTAGTTGGATATAGCATTGAAAAGA
>Chengde_wild
GCTATTCCTTCACCGTGGAAGTGAATCGTGAACATTTGTTGAGTACATATTTCATTAGAAAAATTGGTACCCGCCTGCGGGATTCGAACACCGGTGCATCGCTTCAACACGAATGCACCGGACGTCTTATCCTTTAGGCCACGCGACTTCAACTTGAAAAAATCGTTTCCAAATAGAGGAGAAAATAGTACTGAGTTGTTTTGTTTGTGTATTTAATTCTTAACATTATCTATATTAGAATATATATTACAAAATTCCAAAATAAAATATTCATAACAACACAACACAATTACCAACATAACGAAATACTTCTTCAAATCTTTGTATCAAGGAGTCCAGTTTAAAAATATCGATTTTAGCACAGAGCACCGAGAATTATCTCATTGATGTAAATCCAAATTACGGGCTTATTTGGATGAAAATTGGATAAGCGACTAGATAGGGACTTCTCAACGTCAATAATTGGCAATTCAAATCAGAAAATTTTAAAATTAAATTAGCGTTATTTCGAATATGAGTGTTTGAATTAATTAATTAATAAATAAATCTACAAGGGATTTGTTAAAATCTCTTTTGATGTCCTCAAAAATTTATTGTTATAGTTTTATAGTTATTGCTTAAATATCCCGACATCATCTTTTATCTTAATTTTCCAGAATTCTCTGCTGGTGTCCATGTGAGTTGATTTATTCGGGCTAACGTTTGTCGTGTAACGTAGTTGGATATAGCATTGAAAAGA
>19-630_local
CATTAGAAAAATTGGTACCCGCCTGCGGGATTCGAACACCGTTGCATCGCTATATACGAATGCACCGGACGGACGTCTTATCCTTTAGGCCACGACGACTTCAAAATTTATGTTGAGCGATTGCGGATTCTCATGAACATCATTGTAGAGTACCAAGGGCTGAACCTACCAAAATCCTAATTCAACAAATAAATTAATACTTTTTAGTATATATTTAAATCACACCGCTCCAAGATTTCGTAAAATAACATAATTGCTTAAATATCCCGACATCATCTTTTACCTTAATTTTCCTGAATTCTCTGCTGGTGTCAAAGTGAGTTGATTTATTCGGGCTAACGTTTATCGTATAACGTAGTTGGACATAGCATTGAAAAGAAAAAAAATATATTTAAACAATTGTTACATAAA
>19-460_local
CATTAGAAAAATTGGTACCCGCCTGCGGGATTCGAACACCGGTGCATCGCTTCAACACGAATGCACCGGACGTCTTATCCTTTAGGCCACGCGACTTCAACTTGAAAAAATCGTTTCCAAATAGAGGAGAAAATAGTACTGAGTTGTTTTGTTTGTGTATTTAATTCTTAACATTATCTATATTAGAATATATATTACAAAATTCCAAAATAAAATATTCATAACAACACAACACAATTACCAACATAACGAAATACTTCTTCAAATCTTTGTATCAAGGAGTCCAGTTTAAAAATATCGATTTTAGCACAGAGCACCGAGAATTATCTCATTGATGTAAATCCAAATTACGGGCTTATTTGGATGAAAATTGGATAAGCGACTAGATAGGGACTTCTCAACGTCAATAATTGGCAATTCAAATCAGAAAATTTTAAAATTAAATTAGCGTTATTTCGAATATGAGTGTTTGAATTAATTAATTAATAAATAAATCTACAAGGGATTTGTTAAAATCTCTTTTGATGTCCTCAAAAATTTATTGTTATAGTTTTATAGTTATTGCTTAAATATCCCGACATCATCTTTTATCTTAATTTTCCAGAATTCTCTGCTGGTGTCCATGTGAGTTGATTTATTCGGGCTAACGTTTGTCGTGTAACGTAGTTGGATATAGCATTGAAAAGAAAAAAAGATTTAAACAATTGTTACATAAA
>19-605_local
CATTAGAAAAATTGGTACCCGCCTGCGGGATTCGAACACCGGTGCATCGCTTCAACACGAATGCACCGGACGTCTTATCCTTTAGGCCACGCGACTTCAACTTGAAAAAATCGTTTCCAAATAGAGGAGAAAATAGTACTGAGTTGTTTTGTTTGTGTATTTAATTCTTAACATTATCTATATTAGAATATATATTACAAAATTCCAAAATAAAATATTCATAACAACACAACACAATTACCAACATAACGAAATACTTCTTCAAATCTTTGTATCAAGGAGTCCAGTTTAAAAATATCGATTTTAGCACAGAGCACCGAGAATTATCTCATTGATGTAAATCCAAATTACGGGCTTATTTGGATGAAAATTGGATAAGCGACTAGATAGGGACTTCTCAACGTCAATAATTGGCAATTCAAATCAGAAAATTTTAAAATTAAATTAGCGTTATTTCGAATATGAGTGTTTGAATTAATTAATTAATAAATAAATCTACAAGGGATTTGTTAAAATCTCTTTTGATGTCCTCAAAAATTTATTGTTATAGTTTTATAGTTATTGCTTAAATATCCCGACATCATCTTTTATCTTAATTTTCCAGAATTCTCTGCTGGTGTCCATGTGAGTTGATTTATTCGGGCTAACGTTTGTCGTGTAACGTAGTTGGATATAGCATTGAAAAGAAAAAAAGATTTAAACAATTGTTACATAAA
>19-525_local
CATTAGAAAAATTGGTACCCGCCTGCGGGATTCGAACACCGGTGCATCGCTTCAACACGAATGCACCGGACGTCTTATCCTTTAGGCCACGCGACTTCAACTTGAAAAAATCGTTTCCAAATAGAGGAGAAAATAGTACTGAGTTGTTTTGTTTGTGTATTTAATTCTTAACATTATCTATATTAGAATATATATTACAAAATTCCAAAATAAAATATTCATAACAACACAACACAATTACCAACATAACGAAATACTTCTTCAAATCTTTGTATCAAGGAGTCCAGTTTAAAAATATCGATTTTAGCACAGAGCACCGAGAATTATCTCATTGATGTAAATCCAAATTACGGGCTTATTTGGATGAAAATTGGATAAGCGACTAGATAGGGACTTCTCAACGTCAATAATTGGCAATTCAAATCAGAAAATTTTAAAATTAAATTAGCGTTATTTCGAATATGAGTGTTTGAATTAATTAATTAATAAATAAATCTACAAGGGATTTGTTAAAATCTCTTTTGATGTCCTCAAAAATTTATTGTTATAGTTTTATAGTTATTGCTTAAATATCCCGACATCATCTTTTATCTTAATTTTCCAGAATTCTCTGCTGGTGTCCATGTGAGTTGATTTATTCGGGCTAACGTTTGTCGTGTAACGTAGTTGGATATAGCATTGAAAAGAAAAAAAGATTTAAACAATTGTTACATAAA
>19-570_local
CATTAGAAAAATTGGTACCCGCCTGCGGGATTCGAACACCGTTGCATCGCTATATACGAATGCACCGGACGGACGTCTTATCCTTTAGGCCACGACGACTTCAAAATTTATGTTGAGCGATTGCGGATTCTCATGAACATCATTGTAGAGTACCAAGGGCTGAACCTACCAAAATCCTAATTCAACAAATAAATTAATACTTTTTAGTATATATTTAAATCACACCGCTCCAAGATTTCGTAAAATAACATAATTGCTTAAATATCCCGACATCATCTTTTACCTTAATTTTCCTGAATTCTCTGCTGGTGTCAAAGTGAGTTGATTTATTCGGGCTAACGTTTATCGTATAACGTAGTTGGACATAGCATTGAAAAGAAAAAAAATATATTTAAACAATTGTTACATAAA
>19-650_local
CATTAGAAAAATTGGTACCCGCCTGCGGGATTCGAACACCGGTGCATCGCTTCAACACGAATGCACCGGACGTCTTATCCTTTAGGCCACGCGACTTCAACTTGAAAAAATCGTTTCCAAATAGAGGAGAAAATAGTACTGAGTTGTTTTGTTTGTGTATTTAATTCTTAACATTATCTATATTAGAATATATATTACAAAATTCCAAAATAAAATATTCATAACAACACAACACAATTACCAACATAACGAAATACTTCTTCAAATCTTTGTATCAAGGAGTCCAGTTTAAAAATATCGATTTTAGCACAGAGCACCGAGAATTATCTCATTGATGTAAATCCAAATTACGGGCTTATTTGGATGAAAATTGGATAAGCGACTAGATAGGGACTTCTCAACGTCAATAATTGGCAATTCAAATCAGAAAATTTTAAAATTAAATTAGCGTTATTTCGAATATGAGTGTTTGAATTAATTAATTAATAAATAAATCTACAAGGGATTTGTTAAAATCTCTTTTGATGTCCTCAAAAATTTATTGTTATAGTTTTATAGTTATTGCTTAAATATCCCGACATCATCTTTTATCTTAATTTTCCAGAATTCTCTGCTGGTGTCCATGTGAGTTGATTTATTCGGGCTAACGTTTGTCGTGTAACGTAGTTGGATATAGCATTGAAAAGAAAAAAAGATTTAAACAATTGTTACATAAATTAAGTGAACGCAACGTGTTGTCC
>19-500_local
CATTAGAAAAATTGGTACCCGCCTGCGGGATTCGAACACCGGTGCATCGCTTCAACACGAATGCACCGGACGTCTTATCCTTTAGGCCACGCGACTTCAACTTGAAAAAATCGTTTCCAAATAGAGGAGAAAATAGTACTGAGTTGTTTTGTTTGTGTATTTAATTCTTAACATTATCTATATTAGAATATATATTACAAAATTCCAAAATAAAATATTCATAACAACACAACACAATTACCAACATAACGAAATACTTCTTCAAATCTTTGTATCAAGGAGTCCAGTTTAAAAATATCGATTTTAGCACAGAGCACCGAGAATTATCTCATTGATGTAAATCCAAATTACGGGCTTATTTGGATGAAAATTGGATAAGCGACTAGATAGGGACTTCTCAACGTCAATAATTGGCAATTCAAATCAGAAAATTTTAAAATTAAATTAGCGTTATTTCGAATATGAGTGTTTGAATTAATTAATTAATAAATAAATCTACAAGGGATTTGTTAAAATCTCTTTTGATGTCCTCAAAAATTTATTGTTATAGTTTTATAGTTATTGCTTAAATATCCCGACATCATCTTTTATCTTAATTTTCCAGAATTCTCTGCTGGTGTCCATGTGAGTTGATTTATTCGGGCTAACGTTTGTCGTGTAACGTAGTTGGATATAGCATTGAAAAGAAAAAAAGATTTAAACAATTGTTACATAAATTAAGTGAACGCAA
>J115_local
CATTAGAAAAATTGGTACCCGCCTGCGGGATTCGAACACCGTTGCATCGCTATATACGAATGCACCGGACGGACGTCTTATCCTTTAGGCCACGACGACTTCAAAATTTATGTTGAGCGATTGCGGATTCTCATGAACATCATTGTAGAGTACCAAGGGCTGAACCTACCAAAATCCTAATTCAACAAATAAATTAATACTTTTTAGTATATATTTAAATCACACCGCTCCAAGATTTCGTAAAATAACATAATTGCTTAAATATCCCGACATCATCTTTTACCTTAATTTTCCTGAATTCTCTGCTGGTGTCAAAGTGAGTTGATTTATTCGGGCTAACGTTTATCGTATAACGTAGTTGGACATAGCATTGAAAAGAAAAAAAATATATTTAAACAATTGTTACATAAA
>19-580_local
CATTAGAAAAATTGGTACCCGCCTGCGGGATTCGAACACCGTTGCATCGCTATATACGAATGCACCGGACGGACGTCTTATCCTTTAGGCCACGACGACTTCAAAATTTATGTTGAGCGATTGCGGATTCTCATGAACATCATTGTAGAGTACCAAGGGCTGAACCTACCAAAATCCTAATTCAACAAATAAATTAATACTTTTTAGTATATATTTAAATCACACCGCTCCAAGATTTCGTAAAATAACATAATTGCTTAAATATCCCGACATCATCTTTTACCTTAATTTTCCTGAATTCTCTGCTGGTGTCAAAGTGAGTTGATTTATTCGGGCTAACGTTTATCGTATAACGTAGTTGGACATAGCATTGAAAAGAAAAAAAATATATTTAAACAATTGTTACATAAATTAAGTGCACGTAACGTGTTGTCCC
>19-430_local
CATTAGAAAAATTGGTACCCGCCTGCGGGATTCGAACACCGTTGCATCGCTATATACGAATGCACCGGACGGACGTCTTATCCTTTAGGCCACGACGACTTCAAAATTTATGTTGAGCGATTGCGGATTCTCATGAACATCATTGTAGAGTACCAAGGGCTGAACCTACCAAAATCCTAATTCAACAAATAAATTAATACTTTTTAGTATATATTTAAATCACACCGCTCCAAGATTTCGTAAAATAACATAATTGCTTAAATATCCCGACATCATCTTTTACCTTAATTTTCCTGAATTCTCTGCTGGTGTCAAAGTGAGTTGATTTATTCGGGCTAACGTTTATCGTATAACGTAGTTGGACATAGCATTGAAAAGAAAAAAAATATATTTAAACAATTGTTACATAAATTAAGTGCACGTAACGTGTTGTCCCG
>10-710_local
CATTAGAAAAATTGGTACCCGCCTGCGGGATTCGAACACCGGTGCATCGCTTCAACACGAATGCACCGGACGTCTTATCCTTTAGGCCACGCGACTTCAACTTGAAAAAATCGTTTCCAAATAGAGGAGAAAATAGTACTGAGTTGTTTTGTTTGTGTATTTAATTCTTAACATTATCTATATTAGAATATATATTACAAAATTCCAAAATAAAATATTCATAACAACACAACACAATTACCAACATAACGAAATACTTCTTCAAATCTTTGTATCAAGGAGTCCAGTTTAAAAATATCGATTTTAGCACAGAGCACCGAGAATTATCTCATTGATGTAAATCCAAATTACGGGCTTATTTGGATGAAAATTGGATAAGCGACTAGATAGGGACTTCTCAACGTCAATAATTGGCAATTCAAATCAGAAAATTTTAAAATTAAATTAGCGTTATTTCGAATATGAGTGTTTGAATTAATTAATTAATAAATAAATCTACAAGGGATTTGTTAAAATCTCTTTTGATGTCCTCAAAAATTTATTGTTATAGTTTTATAGTTATTGCTTAAATATCCCGACATCATCTTTTATCTTAATTTTCCAGAATTCTCTGCTGGTGTCCATGTGAGTTGATTTATTCGGGCTAACGTTTGTCGTGTAACGTAGTTGGATATAGCATTGAAAAGAAAAAAAGATTTAAACAATTGTTACATAAATTAAGTGAACGCAACGTGT
>05-037_local
CATTAGAAAAATTGGTACCCGCCTGCGGGATTCGAACACCGTTGCATCGCTATATACGAATGCACCGGACGGACGTCTTATCCTTTAGGCCACGACGACTTCAAAATTTATGTTGAGCGATTGCGGATTCTCATGAACATCATTGTAGAGTACCAAGGGCTGAACCTACCAAAATCCTAATTCAACAAATAAATTAATACTTTTTAGTATATATTTAAATCACACCGCTCCAAGATTTCGTAAAATAACATAATTGCTTAAATATCCCGACATCATCTTTTACCTTAATTTTCCTGAATTCTCTGCTGGTGTCAAAGTGAGTTGATTTATTCGGGCTAACGTTTATCGTATAACGTAGTTGGACATAGCATTGAAAAGAAAAAAAATATATTTAAACAATTGTTACATAAA
>Zhugui_local
CATTAGAAAAATTGGTACCCGCCTGCGGGATTCGAACACCGTTGCATCGCTATATACGAATGCACCGGACGGACGTCTTATCCTTTAGGCCACGACGACTTCAAAATTTATGTTGAGCGATTGCGGATTCTCATGAACATCATTGTAGAGTACCAAGGGCTGAACCTACCAAAATCCTAATTCAACAAATAAATTAATACTTTTTAGTATATATTTAAATCACACCGCTCCAAGATTTCGTAAAATAACATAATTGCTTAAATATCCCGACATCATCTTTTACCTTAATTTTCCTGAATTCTCTGCTGGTGTCAAAGTGAGTTGATTTATTCGGGCTAACGTTTATCGTATAACGTAGTTGGACATAGCATTGAAAAGAAAAAAAATATATTTAAACAATTGTTACATAAATTAAGTGCACGTAACGTGTTGTCCCGTT
>C145_local
CATTAGAAAAATTGGTACCCGCCTGCGGGATTCGAACACCGTTGCATCGCTATATACGAATGCACCGGACGGACGTCTTATCCTTTAGGCCACGACGACTTCAAAATTTATGTTGAGCGATTGCGGATTCTCATGAACATCATTGTAGAGTACCAAGGGCTGAACCTACCAAAATCCTAATTCAACAAATAAATTAATACTTTTTAGTATATATTTAAATCACACCGCTCCAAGATTTCGTAAAATAACATAATTGCTTAAATATCCCGACATCATCTTTTACCTTAATTTTCCTGAATTCTCTGCTGGTGTCAAAGTGAGTTGATTTATTCGGGCTAACGTTTATCGTATAACGTAGTTGGACATAGCATTGAAAAGAAAAAAAATATATTTAAACAATTGTTACATAAATTAAGTGCACGTAACGTGTTGTCCCG
>19-320_local
CATTAGAAAAATTGGTACCCGCCTGCGGGATTCGAACACCGTTGCATCGCTATATACGAATGCACCGGACGGACGTCTTATCCTTTAGGCCACGACGACTTCAAAATTTATGTTGAGCGATTGCGGATTCTCATGAACATCATTGTAGAGTACCAAGGGCTGAACCTACCAAAATCCTAATTCAACAAATAAATTAATACTTTTTAGTATATATTTAAATCACACCGCTCCAAGATTTCGTAAAATAACATAATTGCTTAAATATCCCGACATCATCTTTTACCTTAATTTTCCTGAATTCTCTGCTGGTGTCAAAGTGAGTTGATTTATTCGGGCTAACGTTTATCGTATAACGTAGTTGGACATAGCATTGAAAAGAAAAAAAATATATTTAAACAATTGTTACATAAATTAAGTGCACGTAACGTGTTGTCCCGTT
>19-635_local
CAGAAAAAGTGTGAAAGTAGCCCCGGTAATCAACAAATTAAAGAGCGGACGGTTAACGTGGTATGGACATGTGATGCGTAGAGAGAAGATGCATGTGACTAGGAGATATATGGAAATGGTAGAGCAAGTAGAGGGGGAAGAGGTCGACCGAAGAAGACATGGATAGAGTGTGCTAATGACGATATGAGAGAGAGAGGAGTGTGTGTTGAGATAACGGCTGATAGAAGAGAATGGAAGAGAAAAATTTGCTGTGCCGACCCCACCTAGTGGGATAAGGTGGGGGAAAAGACTAGATTTACACATAGGTACATCACAAGGAAATAATGGGCAATCCAAACCAGAAAATTTTAAAATTAAATTAGCTTTATTTCGAATATGAGTGTTTGAATTAATTCATTAATAAATAAATCAACAAGTGATTTTTTAAAATCCTTTCGATGTCCTCAAAATTTTGTTGTTACAGTTTTTAATGCCTCGAAGGTTAGTGAGCACACTTTGACCTATTTGATGTTGAGCGGTTGCGGATTCTCATGAACATCACTGTAGAGTACCAAGGGCTGAACCTACCAAAAATCCTAATTCAACAAATAAATTAATACTTTTTAGTATATGTATATGTATTTAAATCACACCGCTCCAAGATTTCGTAAAATAACATAATTGCTTAAATATCCCGACATCATCTTTTACCTTAATTTTCCAGAATTCTCTGCTGGTGTCAATGTGAGTTGATTTATTCGGGATAACGTTTGTCGTATAACGTAGTTGGATATAGCATTGAAAAGAAAA
>C108_local
CAGAAAAAGTGTGAAAGTAGCCCCGGTAATCAACAAATTAAAGAGCGGACGGTTAACGTGGTATGGACATGTGATGCGTAGAGAGAAGATGCATGTGACTAGGAGATATATGGAAATGGTAGAGCAAGTAGAGGGGGAAGAGGTCGACCGAAGAAGACATGGATAGAGTGTGCTAATGACGATATGAGAGAGAGAGGAGTGTGTGTTGAGATAACGGCTGATAGAAGAGAATGGAAGAGAAAAATTTGCTGTGCCGACCCCACCTAGTGGGATAAGGTGGGGGAAAAGACTAGATTTACACATAGGTACATCACAAGGAAATAATGGGCAATCCAAACCAGAAAATTTTAAAATTAAATTAGCTTTATTTCGAATATGAGTGTTTGAATTAATTCATTAATAAATAAATCAACAAGTGATTTTTTAAAATCCTTTCGATGTCCTCAAAATTTTGTTGTTACAGTTTTTAATGCCTCGAAGGTTAGTGAGCACACTTTGACCTATTTGATGTTGAGCGGTTGCGGATTCTCATGAACATCACTGTAGAGTACCAAGGGCTGAACCTACCAAAAATCCTAATTCAACAAATAAATTAATACTTTTTAGTATATGTATATGTATTTAAATCACACCGCTCCAAGATTTCGTAAAATAACATAATTGCTTAAATATCCCGACATCATCTTTTACCTTAATTTTCCAGAATTCTCTGCTGGTGTCAATGTGAGTTGATTTATTCGGGCTAACGTTTGTCGTATAACGTAGTTGGATATAGCATTGAAAAGA
>19-615_local
CATTAGAAAAATTGGTACCCGCCTGCGGGATTCGAACACCGTTGCATCGCTATATACGAATGCACCGGACGGACGTCTTATCCTTTAGGCCACGACGACTTCAAAATTTATGTTGAGCGATTGCGGATTCTCATGAACATCATTGTAGAGTACCAAGGGCTGAACCTACCAAAATCCTAATTCAACAAATAAATTAATACTTTTTAGTATATATTTAAATCACACCGCTCCAAGATTTCGTAAAATAACATAATTGCTTAAATATCCCGACATCATCTTTTACCTTAATTTTCCTGAATTCTCTGCTGGTGTCAAAGTGAGTTGATTTATTCGGGCTAACGTTTATCGTATAACGTAGTTGGACATAGCATTGAAAAGAAAAAAAATATATTTAAACAATTGTTACATAAATTAAGTGCACGTAACGTGTTGTCCCGTT
>19-200_local
CATTAAAAAAATTGGTACCCGCCTGCGGGATTCCAACACCGTTGCATCGCTATATACTAATGCGCCGGACGGACGTCTTATCCTTTAAGCACCTACAACTTCAAAATTTATGTTGAGCGATGGCGGATTCTCATGAACATGATTGTAGAGTACCAAGGGCTGAACCTACCAAAATCCTAATTCAACAAATAAATTAATACTTTTTAGTATATAATTAAATCACACCGCTCCAAGATTTCGTAAAATGACATATATGCTTAAATATCACGACATCATCTATTACCTTAATTGTCCTGAATTACCTTAATTTTCCTGAATTCTCTGCTGGTGTCAAAGTGAGTTGATTTATTCGGGCTAACGTTTATCGTATAACGTAGTTGGACATAGCATTGAAAAGAAAAAAAATATATTTAAA
>19-625_local
CATTAGAAAAATTGGTACCCGCCTGCGGGATTCGAACACCGTTGCATCGCTATATACGAATGCACCGGACGGACGTCTTATCCTTTAGGCCACGACGACTTCAAAATTTATGTTGAGCGATTGCGGATTCTCATGAACATCATTGTAGAGTACCAAGGGCTGAACCTACCAAAATCCTAATTCAACAAATAAATTAATACTTTTTAGTATATATTTAAATCACACCGCTCCAAGATTTCGTAAAATAACATAATTGCTTAAATATCCCGACATCATCTTTTACCTTAATTTTCCTGAATTCTCTGCTGGTGTCAAAGTGAGTTGATTTATTCGGGCTAACGTTTATCGTATAACGTAGTTGGACATAGCATTGAAAAGAAAAAAAATATATTTAAACAATTGTTACATAAATTAAGTGCACGTAACGTGTTGTCCCGTTT
>10-120_local
CATTAGAAAAATTGGTACCCGCCTGCGGGATTCGAACACCGTTGCATCGCTATATACGAATGCACCGGACGGACGTCTTATCCTTTAGGCCACGACGACTTCAAAATTTATGTTGAGCGATTGCGGATTCTCATGAACATCATTGTAGAGTACCAAGGGCTGAACCTACCAAAATCCTAATTCAACAAATAAATTAATACTTTTTAGTATATATTTAAATCACACCGCTCCAAGATTTCGTAAAATAACATAATTGCTTAAATATCCCGACATCATCTTTTACCTTAATTTTCCTGAATTCTCTGCTGGTGTCAAAGTGAGTTGATTTATTCGGGCTAACGTTTATCGTATAACGTAGTTGGACATAGCATTGAAAAGAAAAAAAATATATTTAAACAATTGTTACATAAATTAAGTGCACGTAACGTGTTGTCCCGTTTG
>15-500_local
CATTAGAAAAATTGGTACCCGCCTGCGGGATTCGAACACCGTTGCATCGCTATATACGAATGCACCGGACGGACGTCTTATCCTTTAGGCCACGACGACTTCAAAATTTATGTTGAGCGATTGCGGATTCTCATGAACATCATTGTAGAGTACCAAGGGCTGAACCTACCAAAATCCTAATTCAACAAATAAATTAATACTTTTTAGTATATATTTAAATCACACCGCTCCAAGATTTCGTAAAATAACATAATTGCTTAAATATCCCGACATCATCTTTTACCTTAATTTTCCTGAATTCTCTGCTGGTGTCAAAGTGAGTTGATTTATTCGGGCTAACGTTTATCGTATAACGTAGTTGGACATAGCATTGAAAAGAAAAAAAATATATTTAAACAATTGTTACATAAA
>7522_breeding
CATTAGAAAAATTGGTACCCGCCTGCGGGATTCGAACACCGTTGCATCGCTATATACGAATGCACCGGACGGACGTCTTATCCTTTAGGCCACGACGACTTCAAAATTTATGTTGAGCGATTGCGGATTCTCATGAACATCATTGTAGAGTACCAAGGGCTGAACCTACCAAAATCCTAATTCAACAAATAAATTAATACTTTTTAGTATATATTTAAATCACACCGCTCCAAGATTTCGTAAAATAACATAATTGCTTAAATATCCCGACATCATCTTTTACCTTAATTTTCCTGAATTCTCTGCTGGTGTCAAAGTGAGTTGATTTATTCGGGCTAACGTTTATCGTATAACGTAGTTGGACATAGCATTGAAAAGAAAAAAAATATATTTAAACAATTGTTACATAAA
>Xianghui_breeding
CATTAGAAAAATTGGTACCCGCCTGCGGGATTCGAACACCGTTGCATCGCTATATACGAATGCACCGGACGGACGTCTTATCCTTTAGGCCACGACGACTTCAAAATTTATGTTGAGCGATTGCGGATTCTCATGAACATCATTGTAGAGTACCAAGGGCTGAACCTACCAAAATCCTAATTCAACAAATAAATTAATACTTTTTAGTATATATTTAAATCACACCGCTCCAAGATTTCGTAAAATAACATAATTGCTTAAATATCCCGACATCATCTTTTACCTTAATTTTCCTGAATTCTCTGCTGGTGTCAAAGTGAGTTGATTTATTCGGGCTAACGTTTATCGTATAACGTAGTTGGACATAGCATTGAAAAGAAAAAAAATATATTTAAACAATTGTTACATAAATTAAGTGCACGTAACGTGTTGTCCCGTT
>21-440_breeding
CATTAGAAAAATTGGTACCCGCCTGCGGGATTCGAACACCGTTGCATCGCTATATACGAATGCACCGGACGGACGTCTTATCCTTTAGGCCACGACGACTTCAAAATTTATGTTGAGCGATTGCGGATTCTCATGAACATCATTGTAGAGTACCAAGGGCTGAACCTACCAAAATCCTAATTCAACAAATAAATTAATACTTTTTAGTATATATTTAAATCACACCGCTCCAAGATTTCGTAAAATAACATAATTGCTTAAATATCCCGACATCATCTTTTACCTTAATTTTCCTGAATTCTCTGCTGGTGTCAAAGTGAGTTGATTTATTCGGGCTAACGTTTATCGTATAACGTAGTTGGACATAGCATTGAAAAGAAAAAAAATATATTTAAACAATTGTTACATAAA
>Furong_breeding
CATTAGAAAAATTGGTACCCGCCTGCGGGATTCGAACACCGTTGCATCGCTATATACGAATGCACCGGACGGACGTCTTATCCTTTAGGCCACGACGACTTCAAAATTTATGTTGAGCGATTGCGGATTCTCATGAACATCATTGTAGAGTACCAAGGGCTGAACCTACCAAAATCCTAATTCAACAAATAAATTAATACTTTTTAGTATATATTTAAATCACACCGCTCCAAGATTTCGTAAAATAACATAATTGCTTAAATATCCCGACATCATCTTTTACCTTAATTTTCCTGAATTCTCTGCTGGTGTCAAAGTGAGTTGATTTATTCGGGCTAACGTTTATCGTATAACGTAGTTGGACATAGCATTGAAAAGAAAAAAAATATATTTAAACAATTGTTACATAAA
>21-811_breeding
CATTAGAAAAATTGGTACCCGCCTGCGGGATTCGAACACCGTTGCATCGCTATATACGAATGCACCGGACGGACGTCTTATCCTTTAGGCCACGACGACTTCAAAATTTATGTTGAGCGATTGCGGATTCTCATGAACATCATTGTAGAGTACCAAGGGCTGAACCTACCAAAATCCTAATTCAACAAATAAATTAATACTTTTTAGTATATATTTAAATCACACCGCTCCAAGATTTCGTAAAATAACATAATTGCTTAAATATCCCGACATCATCTTTTACCTTAATTTTCCTGAATTCTCTGCTGGTGTCAAAGTGAGTTGATTTATTCGGGCTAACGTTTATCGTATAACGTAGTTGGACATAGCATTGAAAAGAAAAAAAATATATTTAAACAATTGTTACATAAA
>Donghai_breeding
CATTTGTTGAGTACATATTTCATTAGAAAAATTGGTACCCGCCTGCGGGATTCGAACACCGGTGCATCGCTTCAACACGAATGCACCGGACGTCTTATCCTTTAGGCCACGCGACTTCAACTTGAAAAAATCGTTTCCAAATAGAGGAGAAAATAGTACTGAGTTGTTTTGTTTGTGTATTTAATTCTTAACATTATCTATATTAGAATATATATTACAAAATTCCAAAATAAAATATTCATAACAACACAACACAATTACCAACATAACGAAATACTTCTTCAAATCTTTGTATCAAGGAGTCCAGTTTAAAAATATCGATTTTAGCACAGAGCACCGAGAATTATCTCATTGATGTAAATCCAAATTACGGGCTTATTTGGATGAAAATTGGATAAGCGACTAGATAGGGACTTCTCAACGTCAATAATTGGCAATTCAAATCAGAAAATTTTAAAATTAAATTAGCGTTATTTCGAATATGAGTGTTTGAATTAATTAATTAATAAATAAATCTACAAGGGATTTGTTAAAATCTCTTTTGATGTCCTCAAAAATTTATTGTTATAGTTTTATAGTTATTGCTTAAATATCCCGACATCATCTTTTATCTTAATTTTCCAGAATTCTCTGCTGGTGTCCATGTGAGTTGATTTATTCGGGCTAACGTTTGTCGTGTAACGTAGTTGGATATAGCATTGAAAAGAAAAAAAGATTTAAACAATTGTTACATAAA
>Yu(16-200B)_breeding
CATTAGAAAAATTGGTACCCGCCTGCGGGATTCGAACACCGTTGCATCGCTATATACGAATGCACCGGACGGACGTCTTATCCTTTAGGCCACGACGACTTCAAAATTTATGTTGAGCGATTGCGGATTCTCATGAACATCATTGTAGAGTACCAAGGGCTGAACCTACCAAAATCCTAATTCAACAAATAAATTAATACTTTTTAGTATATATTTAAATCACACCGCTCCAAGATTTCGTAAAATAACATAATTGCTTAAATATCCCGACATCATCTTTTACCTTAATTTTCCTGAATTCTCTGCTGGTGTCAAAGTGAGTTGATTTATTCGGGCTAACGTTTATCGTATAACGTAGTTGGACATAGCATTGAAAAGAAAAAAAATATATTTAAACAATTGTTACATAAA
>21-815_breeding
CATTAGAAAAATTGGTACCCGCCTGCGGGATTCGAACACCGTTGCATCGCTATATACGAATGCACCGGACGGACGTCTTATCCTTTAGGCCACGACGACTTCAAAATTTATGTTGAGCGATTGCGGATTCTCATGAACATCATTGTAGAGTACCAAGGGCTGAACCTACCAAAATCCTAATTCAACAAATAAATTAATACTTTTTAGTATATATTTAAATCACACCGCTCCAAGATTTCGTAAAATAACATAATTGCTTAAATATCCCGACATCATCTTTTACCTTAATTTTCCTGAATTCTCTGCTGGTGTCAAAGTGAGTTGATTTATTCGGGCTAACGTTTATCGTATAACGTAGTTGGACATAGCATTGAAAAGAAAAAAAATATATTTAAACAATTGTTACATAAATTAAGTGCACGTAACGTGTTGTCCCG
>21-800_breeding
CATTAGAAAAATTGGTACCCGCCTGCGGGATTCGAACACCGTTGCATCGCTATATACGAATGCACCGGACGGACGTCTTATCCTTTAGGCCACGACGACTTCAAAATTTATGTTGAGCGATTGCGGATTCTCATGAACATCATTGTAGAGTACCAAGGGCTGAACCTACCAAAATCCTAATTCAACAAATAAATTAATACTTTTTAGTATATATTTAAATCACACCGCTCCAAGATTTCGTAAAATAACATAATTGCTTAAATATCCCGACATCATCTTTTACCTTAATTTTCCTGAATTCTCTGCTGGTGTCAAAGTGAGTTGATTTATTCGGGCTAACGTTTATCGTATAACGTAGTTGGACATAGCATTGAAAAGAAAAAAAATATATTTAAACAATTGTTACATAAATTAAGTGCACGTAACGTGTTGTCCCG
>798_breeding
CATTAGAAAAATTGGTACCCGCCTGCGGGATTCGAACACCGTTGCATCGCTATATACGAATGCACCGGACGGACGTCTTATCCTTTAGGCCACGACGACTTCAAAATTTATGTTGAGCGATTGCGGATTCTCATGAACATCATTGTAGAGTACCAAGGGCTGAACCTACCAAAATCCTAATTCAACAAATAAATTAATACTTTTTAGTATATATTTAAATCACACCGCTCCAAGATTTCGTAAAATAACATAATTGCTTAAATATCCCGACATCATCTTTTACCTTAATTTTCCTGAATTCTCTGCTGGTGTCAAAGTGAGTTGATTTATTCGGGCTAACGTTTATCGTATAACGTAGTTGGACATAGCATTGAAAAGAAAAAAAATATATTTAAACAATTGTTACATAAA
>21-401_breeding
CATTAGAAAAATTGGTACCCGCCTGCGGGATTCGAACACCGTTGCATCGCTATATACGAATGCACCGGACGGACGTCTTATCCTTTAGGCCACGACGACTTCAAAATTTATGTTGAGCGATTGCGGATTCTCATGAACATCATTGTAGAGTACCAAGGGCTGAACCTACCAAAATCCTAATTCAACAAATAAATTAATACTTTTTAGTATATATTTAAATCACACCGCTCCAAGATTTCGTAAAATAACATAATTGCTTAAATATCCCGACATCATCTTTTACCTTAATTTTCCTGAATTCTCTGCTGGTGTCAAAGTGAGTTGATTTATTCGGGCTAACGTTTATCGTATAACGTAGTTGGACATAGCATTGAAAAGAAAAAAAATATATTTAAACAATTGTTACATAAATTAAGTGCACGTAACGTGTTGTCCCGTT
>21-881_breeding
CAGAAAAAGTGTGAAAGTAGCCCCGGTAATCAACAAATTAAAGAGCGGACGGTTAACGTGGTATGGACATGTGATGCGTAGAGAGAAGATGCATGTGACTAGGAGATATATGGAAATGGTAGAGCAAGTAGAGGGGGAAGAGGTCGACCGAAGAAGACATGGATAGAGTGTGCTAATGACGATATGAGAGAGAGAGGAGTGTGTGTTGAGATAACGGCTGATAGAAGAGAATGGAAGAGAAAAATTTGCTGTGCCGACCCCACCTAGTGGGATAAGGTGGGGGAAAAGACTAGATTTACACATAGGTACATCACAAGGAAATAATGGGCAATCCAAACCAGAAAATTTTAAAATTAAATTAGCTTTATTTCGAATATGAGTGTTTGAATTAATTCATTAATAAATAAATCAACAAGTGATTTTTTAAAATCCTTTCGATGTCCTCAAAATTTTGTTGTTACAGTTTTTAATGCCTCGAAGGTTAGTGAGCACACTTTGACCTATTTGATGTTGAGCGGTTGCGGATTCTCATGAACATCACTGTAGAGTACCAAGGGCTGAACCTACCAAAAATCCTAATTCAACAAATAAATTAATACTTTTTAGTATATGTATATGTATTTAAATCACACCGCTCCAAGATTTCGTAAAATAACATAATTGCTTAAATATCCCGACATCATCTTTTACCTTAATTTTCCAGAATTCTCTGCTGGTGTCAATGTGAGTTGATTTATTCGGGCTAACGTTTGTCGTATAACGTAGTTGGATATAGCATTGAAAAAGAAAAAAAATATATTTAAACAATTGTTACATAAATAAGCTCGCCC
>Qiufeng_breeding
CATTAGAAAAATTGGTACCCGCCTGCGGGATTCGAACACCGTTGCATCGCTATATACGAATGCACCGGACGGACGTCTTATCCTTTAGGCCACGACGACTTCAAAATTTATGTTGAGCGATTGCGGATTCTCATGAACATCATTGTAGAGTACCAAGGGCTGAACCTACCAAAATCCTAATTCAACAAATAAATTAATACTTTTTAGTATATATTTAAATCACACCGCTCCAAGATTTCGTAAAATAACATAATTGCTTAAATATCCCGACATCATCTTTTACCTTAATTTTCCTGAATTCTCTGCTGGTGTCAAAGTGAGTTGATTTATTCGGGCTAACGTTTATCGTATAACGTAGTTGGACATAGCATTGAAAAGAAAAAAAATATATTTAAACAATTGTTACATAAA
>854B_breeding
CATTAGAAAAATTGGTACCCGCCTGCGGGATTCGAACACCGTTGCATCGCTATATACGAATGCACCGGACGGACGTCTTATCCTTTAGGCCACGACGACTTCAAAATTTATGTTGAGCGATTGCGGATTCTCATGAACATCATTGTAGAGTACCAAGGGCTGAACCTACCAAAATCCTAATTCAACAAATAAATTAATACTTTTTAGTATATATTTAAATCACACCGCTCCAAGATTTCGTAAAATAACATAATTGCTTAAATATCCCGACATCATCTTTTACCTTAATTTTCCTGAATTCTCTGCTGGTGTCAAAGTGAGTTGATTTATTCGGGCTAACGTTTATCGTATAACGTAGTTGGACATAGCATTGAAAAGAAAAAAAATATATTTAAACAATTGTTACATAAA
>21-833_breeding
CATTAGAAAAATTGGTACCCGCCTGCGGGATTCGAACACCGTTGCATCGCTATATACGAATGCACCGGACGGACGTCTTATCCTTTAGGCCACGACGACTTCAAAATTTATGTTGAGCGATTGCGGATTCTCATGAACATCATTGTAGAGTACCAAGGGCTGAACCTACCAAAATCCTAATTCAACAAATAAATTAATACTTTTTAGTATATATTTAAATCACACCGCTCCAAGATTTCGTAAAATAACATAATTGCTTAAATATCCCGACATCATCTTTTACCTTAATTTTCCTGAATTCTCTGCTGGTGTCAAAGTGAGTTGATTTATTCGGGCTAACGTTTATCGTATAACGTAGTTGGACATAGCATTGAAAAGAAAAAAAATATATTTAAACAATTGTTACATAAA
>57A(16-200B)_breeding
CAGAAAAAGTGTGAAAGTAGCCCCGGTAATCAACAAATTAAAGAGCGGACGGTTAACGTGGTATGGACATGTGATGCGTAGAGAGAAGATGCATGTGACTAGGAGATATATGGAAATGGTAGAGCAAGTAGAGGGGGAAGAGGTCGACCGAAGAAGACATGGATAGAGTGTGCTAATGACGATATGAGAGAGAGAGGAGTGTGTGTTGAGATAACGGCTGATAGAAGAGAATGGAAGAGAAAAATTTGCTGTGCCGACCCCACCTAGTGGGATAAGGTGGGGGAAAAGACTAGATTTACACATAGGTACATCACAAGGAAATAATGGGCAATCCAAACCAGAAAATTTTAAAATTAAATTAGCTTTATTTCGAATATGAGTGTTTGAATTAATTCATTAATAAATAAATCAACAAGTGATTTTTTAAAATCCTTTCGATGTCCTCAAAATTTTGTTGTTACAGTTTTTAATGCCTCGAAGGTTAGTGAGCACACTTTGACCTATTTGATGTTGAGCGGTTGCGGATTCTCATGAACATCACTGTAGAGTACCAAGGGCTGAACCTACCAAAAATCCTAATTCAACAAATAAATTAATACTTTTTAGTATATGTATATGTATTTAAATCACACCGCTCCAAGATTTCGTAAAATAACATAATTGCTTAAATATCCCGACATCATCTTTTACCTTAATTTTCCAGAATTCTCTGCTGGTGTCAATGTGAGTTGATTTATTCGGGATAACGTTTGTCGTATAACGTAGTTGGATATAGCATTGAAAAGAAAA
>92A(16-200B)_breeding
CATTAGAAAAATTGGTACCCGCCTGCGGGATTCGAACACCGTTGCATCGCTATATACGAATGCACCGGACGGACGTCTTATCCTTTAGGCCACGACGACTTCAAAATTTATGTTGAGCGATTGCGGATTCTCATGAACATCATTGTAGAGTACCAAGGGCTGAACCTACCAAAATCCTAATTCAACAAATAAATTAATACTTTTTAGTATATATTTAAATCACACCGCTCCAAGATTTCGTAAAATAACATAATTGCTTAAATATCCCGACATCATCTTTTACCTTAATTTTCCTGAATTCTCTGCTGGTGTCAAAGTGAGTTGATTTATTCGGGCTAACGTTTATCGTATAACGTAGTTGGACATAGCATTGAAAAGAAAAAAAATATATTTAAACAATTGTTACATAAA
>7521_breeding
CATTAGAAAAATTGGTACCCGCCTGCGGGATTCGAACACCGTTGCATCGCTATATACGAATGCACCGGACGGACGTCTTATCCTTTAGGCCACGACGACTTCAAAATTTATGTTGAGCGATTGCGGATTCTCATGAACATCATTGTAGAGTACCAAGGGCTGAACCTACCAAAATCCTAATTCAACAAATAAATTAATACTTTTTAGTATATATTTAAATCACACCGCTCCAAGATTTCGTAAAATAACATAATTGCTTAAATATCCCGACATCATCTTTTACCTTAATTTTCCTGAATTCTCTGCTGGTGTCAAAGTGAGTTGATTTATTCGGGCTAACGTTTATCGTATAACGTAGTTGGACATAGCATTGAAAAGAAAAAAAATATATTTAAACAATTGTTACATAAA
>Hai_breeding
CATTAGAAAAATTGGTACCCGCCTGCGGGATTCGAACACCGTTGCATCGCTATATACGAATGCACCGGACGGACGTCTTATCCTTTAGGCCACGACGACTTCAAAATTTATGTTGAGCGATTGCGGATTCTCATGAACATCATTGTAGAGTACCAAGGGCTGAACCTACCAAAATCCTAATTCAACAAATAAATTAATACTTTTTAGTATATATTTAAATCACACCGCTCCAAGATTTCGTAAAATAACATAATTGCTTAAATATCCCGACATCATCTTTTACCTTAATTTTCCTGAATTCTCTGCTGGTGTCAAAGTGAGTTGATTTATTCGGGCTAACGTTTATCGTATAACGTAGTTGGACATAGCATTGAAAAGAAAAAAAATATATTTAAACAATTGTTACATAAA
>24(16-200B)_breeding
CATTAGAAAAATTGGTACCCGCCTGCGGGATTCGAACACCGTTGCATCGCTATATACGAATGCACCGGACGGACGTCTTATCCTTTAGGCCACGACGACTTCAAAATTTATGTTGAGCGATTGCGGATTCTCATGAACATCATTGTAGAGTACCAAGGGCTGAACCTACCAAAATCCTAATTCAACAAATAAATTAATACTTTTTAGTATATATTTAAATCACACCGCTCCAAGATTTCGTAAAATAACATAATTGCTTAAATATCCCGACATCATCTTTTACCTTAATTTTCCTGAATTCTCTGCTGGTGTCAAAGTGAGTTGATTTATTCGGGCTAACGTTTATCGTATAACGTAGTTGGACATAGCATTGAAAAGAAAAAAAATATATTTAAACAATTGTTACATAAA
>21-814_breeding
CATTAGAAAAATTGGTACCCGCCTGCGGGATTCGAACACCGTTGCATCGCTATATACGAATGCACCGGACGGACGTCTTATCCTTTAGGCCACGACGACTTCAAAATTTATGTTGAGCGATTGCGGATTCTCATGAACATCATTGTAGAGTACCAAGGGCTGAACCTACCAAAATCCTAATTCAACAAATAAATTAATACTTTTTAGTATATATTTAAATCACACCGCTCCAAGATTTCGTAAAATAACATAATTGCTTAAATATCCCGACATCATCTTTTACCTTAATTTTCCTGAATTCTCTGCTGGTGTCAAAGTGAGTTGATTTATTCGGGCTAACGTTTATCGTATAACGTAGTTGGACATAGCATTGAAAAGAAAAAAAATATATTTAAACAATTGTTACATAAA
>M(C)_breeding
CATTAGAAAAATTGGTACCCGCCTGCGGGATTCGAACACCGTTGCATCGCTATATACGAATGCACCGGACGGACGTCTTATCCTTTAGGCCACGACGACTTCAAAATTTATGTTGAGCGATTGCGGATTCTCATGAACATCATTGTAGAGTACCAAGGGCTGAACCTACCAAAATCCTAATTCAACAAATAAATTAATACTTTTTAGTATATATTTAAATCACACCGCTCCAAGATTTCGTAAAATAACATAATTGCTTAAATATCCCGACATCATCTTTTACCTTAATTTTCCTGAATTCTCTGCTGGTGTCAAAGTGAGTTGATTTATTCGGGCTAACGTTTATCGTATAACGTAGTTGGACATAGCATTGAAAAGAAAAAAAATATATTTAAACAATTGTTACATAAA
>7532_breeding
CATTAGAAAAATTGGTACCCGCCTGCGGGATTCGAACACCGTTGCATCGCTATATACGAATGCACCGGACGGACGTCTTATCCTTTAGGCCACGACGACTTCAAAATTTATGTTGAGCGATTGCGGATTCTCATGAACATCATTGTAGAGTACCAAGGGCTGAACCTACCAAAATCCTAATTCAACAAATAAATTAATACTTTTTAGTATATATTTAAATCACACCGCTCCAAGATTTCGTAAAATAACATAATTGCTTAAATATCCCGACATCATCTTTTACCTTAATTTTCCTGAATTCTCTGCTGGTGTCAAAGTGAGTTGATTTATTCGGGCTAACGTTTATCGTATAACGTAGTTGGACATAGCATTGAAAAGAAAAAAAATATATTTAAACAATTGTTACATAAA
>871B_breeding
CATTAGAAAAATTGGTACCCGCCTGCGGGATTCGAACACCGTTGCATCGCTATATACGAATGCACCGGACGGACGTCTTATCCTTTAGGCCACGACGACTTCAAAATTTATGTTGAGCGATTGCGGATTCTCATGAACATCATTGTAGAGTACCAAGGGCTGAACCTACCAAAATCCTAATTCAACAAATAAATTAATACTTTTTAGTATATATTTAAATCACACCGCTCCAAGATTTCGTAAAATAACATAATTGCTTAAATATCCCGACATCATCTTTTACCTTAATTTTCCTGAATTCTCTGCTGGTGTCAAAGTGAGTTGATTTATTCGGGCTAACGTTTATCGTATAACGTAGTTGGACATAGCATTGAAAAGAAAAAAAATATATTTAAACAATTGTTACATAAA
>872B_breeding
CATTAGAAAAATTGGTACCCGCCTGCGGGATTCGAACACCGTTGCATCGCTATATACGAATGCACCGGACGGACGTCTTATCCTTTAGGCCACGACGACTTCAAAATTTATGTTGAGCGATTGCGGATTCTCATGAACATCATTGTAGAGTACCAAGGGCTGAACCTACCAAAATCCTAATTCAACAAATAAATTAATACTTTTTAGTATATATTTAAATCACACCGCTCCAAGATTTCGTAAAATAACATAATTGCTTAAATATCCCGACATCATCTTTTACCTTAATTTTCCTGAATTCTCTGCTGGTGTCAAAGTGAGTTGATTTATTCGGGCTAACGTTTATCGTATAACGTAGTTGGACATAGCATTGAAAAGAAAAAAAATATATTTAAACAATTGTTACATAAA
>932_breeding
CATTAGAAAAATTGGTACCCGCCTGCGGGATTCGAACACCGTTGCATCGCTATATACGAATGCACCGGACGGACGTCTTATCCTTTAGGCCACGACGACTTCAAAATTTATGTTGAGCGATTGCGGATTCTCATGAACATCATTGTAGAGTACCAAGGGCTGAACCTACCAAAATCCTAATTCAACAAATAAATTAATACTTTTTAGTATATATTTAAATCACACCGCTCCAAGATTTCGTAAAATAACATAATTGCTTAAATATCCCGACATCATCTTTTACCTTAATTTTCCTGAATTCTCTGCTGGTGTCAAAGTGAGTTGATTTATTCGGGCTAACGTTTATCGTATAACGTAGTTGGACATAGCATTGAAAAGAAAAAAAATATATTTAAACAATTGTTACATAAA
